# Supplementary material for: Extracellular Vesicles Generated by Gram-Positive Bacteria Protect Human Tissues Ex Vivo From HIV-1 Infection
Source: Front Cell Infect Microbiol. 2022 Jan 25;11:822882. doi: 10.3389/fcimb.2021.822882 (PMC8821821; doi:10.3389/fcimb.2021.822882)
Supplement: Supplementary Table 1-11 — Functional annotation and cellular organization of EVs-related proteins quantified through proteomic analysis in S. aureus, E. faecium, E. faecalis and G. vaginalis. [file Table_1.xlsx]

## Sheet: E_faecalis
Table S1 Functional annotation and cellular organization of EVs-related proteins quantified via Proteome Discover in E. faecalis
																					TMHMM					SignalP-5.0
RefSeq Accession	UniProt Accession	Localization	Shared Orthogroups (OG)	Description	Marked as	Biological Process (Uniprot GO prediction)	Cellular Component (Uniprot GO prediction)	Molecular Function (Uniprot GO prediction)	Abundance: F1: Sample09, E faecalis, Rep03	Abundance: F2: Sample08, E faecalis, Rep02	Abundance: F3: Sample07, E faecalis, Rep01	UniParc/UniProt Accession	UniParc/UniProt_length	RefSeq_length	UniParc/UniProt_qcovhsp	RefSeq_qcovhsp	length	pident	bitscore	GOs eggNOG	len	Exp	First	nTMM	Topology	Prediction	SP(Sec/SPI)	TAT(Tat/SPI)	LIPO(Sec/SPII)	OTHER	CS Position
WP_002288710.1	A0A0M2AGG2	Cytoplasmic	NA	50S ribosomal protein L36 OS=Enterococcus faecalis EnGen0302 OX=1158660 GN=rpmJ PE=3 SV=1	E. faecalis	metabolic process	ribosome	structural molecule activity	23152378	2.66961e+07	2.60192e+07	UPI000005BD4D	38	38	100	100	38	100	77	-	len=38	ExpAA=0.00	First60=0.00	PredHel=0	Topology=i	OTHER	0.153971	0.012646	0.050008	0.783374	NA
WP_002334632.1	D4EHF0	Cytoplasmic	NA	2,3-bisphosphoglycerate-dependent phosphoglycerate mutase OS=Enterococcus faecalis S613 OX=699185 GN=gpmA PE=3 SV=1	E. faecalis	metabolic process	NA	catalytic activity	829564	967436	615077	UPI00019F34AD	222	222	100	100	222	100	464	-	len=222	ExpAA=0.00	First60=0.00	PredHel=0	Topology=o	OTHER	0.002448	0.000241	0.00027	0.997042	NA
WP_002335374.1	J5DKH1	Cytoplasmic	NA	2-dehydropantoate 2-reductase OS=Enterococcus faecalis ERV31 OX=1134789 GN=HMPREF1332_00003 PE=3 SV=1	E. faecalis	metabolic process	cytoplasm	catalytic activity;nucleotide binding	1.18368e+07	3.86718e+07	1.06272e+07	UPI00019C6FE1	312	312	100	100	312	99.679	637	-	len=312	ExpAA=0.03	First60=0.00	PredHel=0	Topology=o	OTHER	0.027678	0.00077	0.00554	0.966012	NA
WP_002354715.1	J5JFT2	Cytoplasmic	NA	Transcriptional regulator CtsR OS=Enterococcus faecalis ERV93 OX=1134800 GN=HMPREF1343_02285 PE=3 SV=1	E. faecalis	metabolic process;regulation of biological process;response to stimulus	NA	DNA binding	1.10487e+06	1.01243e+06	847405	UPI000005C861	155	155	100	100	155	100	314	GO:0006950,GO:0008150,GO:0010035,GO:0010038,GO:0042221,GO:0046686,GO:0046688,GO:0050896,GO:0097501,GO:1990169,GO:1990170	len=155	ExpAA=0.02	First60=0.02	PredHel=0	Topology=o	OTHER	0.00562	0.00642	0.0009	0.98706	NA
WP_002354722.1	A0A1G1S9Z9	Cytoplasmic	NA	Peptidase U32 OS=Enterococcus faecalis OX=1351 GN=BHU49_05615 PE=4 SV=1	E. faecalis	metabolic process	NA	catalytic activity	1.34601e+07	1.87687e+07	9.16913e+06	UPI0003D2798C	306	306	100	100	306	99.673	632	-	len=306	ExpAA=0.00	First60=0.00	PredHel=0	Topology=o	OTHER	0.002215	0.000242	0.000501	0.997043	NA
WP_002354745.1	J5ZD50	Membrane	NA	NusG_II domain-containing protein OS=Enterococcus faecalis ERV116 OX=1134786 GN=HMPREF1329_01712 PE=4 SV=1	E. faecalis	NA	membrane	NA	549174	611818	436924	UPI000005C848	140	140	100	100	140	100	288	-	len=140	ExpAA=21.08	First60=21.08	PredHel=1	Topology=i17-36o	SP(Sec/SPI)	0.605313	0.032614	0.008241	0.353832	CS pos: 35-36. VFA-MQ. Pr: 0.4614
WP_002354747.1	V7ZLI5	Membrane	NA	NADH dehydrogenase OS=Enterococcus faecalis PF3 OX=1410655 GN=T481_16430 PE=4 SV=1	E. faecalis	metabolic process	membrane	catalytic activity	8.11901e+07	1.72647e+08	1.16883e+08	UPI000005C847	648	648	100	100	648	100	1340	-	len=648	ExpAA=50.59	First60=1.68	PredHel=2	Topology=o560-582i589-611o	OTHER	0.014479	0.000922	0.006138	0.978461	NA
WP_002354751.1	E2YE05	Extracytoplasmic	NA	FAD:protein FMN transferase OS=Enterococcus faecalis DAPTO 516 OX=749490 GN=HMPREF9493_01803 PE=3 SV=1	E. faecalis	metabolic process	NA	catalytic activity;metal ion binding	3.7974e+07	5.22627e+07	2.75527e+07	UPI000005C845	355	355	100	100	355	100	718	-	len=355	ExpAA=7.66	First60=7.65	PredHel=0	Topology=o	LIPO(Sec/SPII)	0.001482	5.1e-05	0.998333	0.000133	CS pos: 20-21. AAA-CS. Pr: 0.9987
WP_002354777.1	A0A1B4XSA6	Cytoplasmic	OG0000069	DNA-directed RNA polymerase subunit beta' OS=Enterococcus faecalis OX=1351 GN=rpoC PE=3 SV=1	E. faecalis	metabolic process	NA	catalytic activity;DNA binding	5.81852e+08	5.93407e+08	5.266e+08	UPI000005C834	1217	1217	100	100	1217	100	2503	GO:0000428,GO:0005575,GO:0005622,GO:0005623,GO:0030880,GO:0032991,GO:0044424,GO:0044464,GO:0061695,GO:1902494,GO:1990234	len=1217	ExpAA=0.04	First60=0.00	PredHel=0	Topology=o	OTHER	0.044609	0.005458	0.007486	0.942448	NA
WP_002354782.1	E6H4J7	Cytoplasmic	OG0000063	Ferritin-like protein OS=Enterococcus faecalis TX0309B OX=749504 GN=HMPREF9507_01793 PE=3 SV=1	E. faecalis	cellular homeostasis;metabolic process;response to stimulus	NA	catalytic activity;metal ion binding	1.29283e+07	2.34322e+07	1.507e+07	UPI000005C830	155	155	100	100	155	100	323	-	len=155	ExpAA=0.04	First60=0.04	PredHel=0	Topology=o	OTHER	0.001612	0.000118	0.000328	0.997941	NA
WP_002354786.1	A0A4U3L7L1	Cytoplasmic	NA	30S ribosomal protein S9 (Fragment) OS=Enterococcus faecalis OX=1351 GN=rpsI PE=3 SV=1	E. faecalis	NA	NA	NA	199983147	189802359	226371860	UPI0010C1E16A	118	130	100	91	118	100	239	GO:0000462,GO:0003674,GO:0003676,GO:0003723,GO:0003735,GO:0005198,GO:0005488,GO:0005575,GO:0005622,GO:0005623,GO:0005737,GO:0005829,GO:0005840,GO:0006139,GO:0006364,GO:0006396,GO:0006412,GO:0006518,GO:0006725,GO:0006807,GO:0008150,GO:0008152,GO:0009058,GO:0009059,GO:0009987,GO:0010467,GO:0015935,GO:0016070,GO:0016072,GO:0019538,GO:0022613,GO:0022626,GO:0022627,GO:0030490,GO:0032991,GO:0034470,GO:…	len=130	ExpAA=0.01	First60=0.00	PredHel=0	Topology=o	OTHER	0.009583	0.000637	0.001487	0.988293	NA
WP_002354809.1	A0A1X3AP78	Cytoplasmic	NA	Multidrug ABC transporter ATP-binding protein OS=Enterococcus faecalis OX=1351 GN=ELS84_0871 PE=4 SV=1	E. faecalis	NA	NA	catalytic activity;nucleotide binding	3.10774e+06	2.9367e+06	3.68791e+06	UPI000A25CE3A	306	311	100	98	306	99.673	628	-	len=311	ExpAA=0.05	First60=0.05	PredHel=0	Topology=o	OTHER	0.006154	0.00047	0.000645	0.992731	NA
WP_002354826.1	C7VFJ9	Extracytoplasmic	OG0000010	Predicted protein OS=Enterococcus faecalis CH188 OX=565644 GN=EFNG_02462 PE=3 SV=1	E. faecalis	NA	NA	NA	4.45459e+07	4.28419e+07	4.51832e+07	UPI00019F39EE	272	272	100	100	272	100	547	-	len=272	ExpAA=12.05	First60=11.92	PredHel=0	Topology=o	LIPO(Sec/SPII)	0.000851	6.5e-05	0.998837	0.000247	CS pos: 19-20. LAA-CG. Pr: 0.9995
WP_002354860.1	E6H8K1	Cytoplasmic	NA	Protein RecA OS=Enterococcus faecalis TX0309B OX=749504 GN=recA PE=3 SV=1	E. faecalis	cell communication;metabolic process;response to stimulus	cytoplasm	catalytic activity;DNA binding;nucleotide binding	1.37872e+08	1.07471e+08	1.41287e+08	UPI000005C7F9	348	348	100	100	348	100	699	GO:0005575,GO:0005622,GO:0005623,GO:0005737,GO:0005829,GO:0006950,GO:0006974,GO:0007154,GO:0008150,GO:0009292,GO:0009294,GO:0009432,GO:0009605,GO:0009987,GO:0009991,GO:0030420,GO:0031668,GO:0033554,GO:0044424,GO:0044444,GO:0044464,GO:0044764,GO:0050896,GO:0051704,GO:0051716,GO:0071496	len=348	ExpAA=0.08	First60=0.07	PredHel=0	Topology=o	OTHER	0.006945	0.005452	0.000791	0.986812	NA
WP_002354863.1	S4BYN3	Membrane	NA	Ribonuclease Y OS=Enterococcus faecalis 02-MB-BW-10 OX=1260363 GN=rny PE=3 SV=1	E. faecalis	metabolic process	membrane	catalytic activity;RNA binding	1.44766e+06	2.21095e+06	2.07304e+06	UPI000352DC79	518	518	100	100	518	99.807	1020	GO:0003674,GO:0005488,GO:0005515,GO:0042802	len=518	ExpAA=20.25	First60=20.24	PredHel=1	Topology=i2-23o	OTHER	0.401685	0.012546	0.127566	0.458203	NA
WP_002354864.1	U6RZU2	Cytoplasmic	NA	Putative metallophosphoesterase OS=Enterococcus faecalis VC1B-1 OX=1244143 GN=D350_02653 PE=4 SV=1	E. faecalis	NA	NA	catalytic activity	8.7567e+06	8.17025e+06	7.12102e+06	UPI000362DCE0	265	265	100	100	265	99.623	543	GO:0003674,GO:0003824,GO:0004112,GO:0004113,GO:0008081,GO:0016787,GO:0016788,GO:0042578	len=265	ExpAA=0.01	First60=0.00	PredHel=0	Topology=o	OTHER	0.047604	0.00374	0.014477	0.934179	NA
WP_002354869.1	A0A059N2G6	Cytoplasmic	NA	dTTP/UTP pyrophosphatase OS=Enterococcus faecalis 918 OX=1338519 GN=HMPREF2097_01322 PE=3 SV=1	E. faecalis	NA	cytoplasm	catalytic activity	8.63837e+06	9.42045e+06	7.03866e+06	UPI000005C7F3	184	184	100	100	184	100	371	GO:0000278,GO:0000281,GO:0000910,GO:0000917,GO:0005575,GO:0005623,GO:0007049,GO:0008150,GO:0009987,GO:0016043,GO:0022402,GO:0022607,GO:0030428,GO:0032506,GO:0044085,GO:0044464,GO:0051301,GO:0061640,GO:0071840,GO:0090529,GO:1902410,GO:1903047	len=184	ExpAA=0.82	First60=0.00	PredHel=0	Topology=o	OTHER	0.023522	0.014347	0.003021	0.959111	NA
WP_002354877.1	A0A125W364	Cytoplasmic	NA	Trehalose operon repressor OS=Enterococcus faecalis TX4248 OX=749495 GN=treR PE=4 SV=1	E. faecalis	metabolic process;regulation of biological process	NA	DNA binding	3.26457e+06	3.27846e+06	3.43705e+06	UPI000005C7EC	237	237	100	100	237	100	486	-	len=237	ExpAA=0.00	First60=0.00	PredHel=0	Topology=o	OTHER	0.004523	0.001527	0.000653	0.993297	NA
WP_002354915.1	E6F0Y2	Cytoplasmic	NA	Guanylate kinase OS=Enterococcus faecalis TX0630 OX=749508 GN=gmk PE=3 SV=1	E. faecalis	metabolic process	cytoplasm	catalytic activity;nucleotide binding	1.04196e+07	1.1824e+07	1.14719e+07	UPI000005C7D2	204	204	100	100	204	100	408	GO:0003674,GO:0003824,GO:0004385,GO:0005575,GO:0005622,GO:0005623,GO:0005737,GO:0005829,GO:0006139,GO:0006163,GO:0006725,GO:0006753,GO:0006793,GO:0006796,GO:0006807,GO:0008150,GO:0008152,GO:0009058,GO:0009116,GO:0009117,GO:0009119,GO:0009123,GO:0009126,GO:0009132,GO:0009135,GO:0009150,GO:0009161,GO:0009165,GO:0009167,GO:0009179,GO:0009185,GO:0009259,GO:0009987,GO:0016301,GO:0016310,GO:0016740,GO:…	len=204	ExpAA=0.00	First60=0.00	PredHel=0	Topology=o	OTHER	0.01592	0.010857	0.004671	0.968552	NA
WP_002354916.1	J6MR87	Cytoplasmic	NA	DNA-directed RNA polymerase subunit omega OS=Enterococcus faecalis ERV129 OX=1134787 GN=rpoZ PE=3 SV=1	E. faecalis	metabolic process	NA	catalytic activity;DNA binding	2.22219e+06	2.64673e+06	829730	UPI000005C7D1	99	100	100	99	99	100	192	-	len=100	ExpAA=0.00	First60=0.00	PredHel=0	Topology=o	OTHER	0.004973	0.000457	0.001144	0.993426	NA
WP_002354925.1	J6NLB6	Cytoplasmic	NA	Ribulose-phosphate 3-epimerase OS=Enterococcus faecalis ERV31 OX=1134789 GN=rpe PE=3 SV=1	E. faecalis	metabolic process	NA	catalytic activity;metal ion binding	869040	1.22812e+06	627580	UPI000005C7CA	217	217	100	100	217	100	444	GO:0003674,GO:0003824,GO:0004750,GO:0005488,GO:0005575,GO:0005622,GO:0005623,GO:0005737,GO:0005829,GO:0005975,GO:0005996,GO:0006081,GO:0006098,GO:0006139,GO:0006725,GO:0006732,GO:0006733,GO:0006739,GO:0006753,GO:0006793,GO:0006796,GO:0006807,GO:0008150,GO:0008152,GO:0009052,GO:0009056,GO:0009117,GO:0009987,GO:0016052,GO:0016853,GO:0016854,GO:0016857,GO:0019321,GO:0019323,GO:0019362,GO:0019637,GO:…	len=217	ExpAA=0.00	First60=0.00	PredHel=0	Topology=o	OTHER	0.004611	0.000174	0.000381	0.994834	NA
WP_002354933.1	J6Q4R9	Cytoplasmic	NA	Uncharacterized protein OS=Enterococcus faecalis ERV65 OX=1134794 GN=HMPREF1337_02083 PE=3 SV=1	E. faecalis	NA	NA	NA	2.38153e+07	1.99776e+07	1.48217e+07	UPI000005C7C7	120	120	100	100	120	100	235	-	len=120	ExpAA=3.74	First60=3.25	PredHel=0	Topology=o	OTHER	0.012077	0.001432	0.002335	0.984157	NA
WP_002354946.1	A0A1B4XRZ1	Cytoplasmic	NA	Ribonuclease 3 OS=Enterococcus faecalis OX=1351 GN=rnc PE=3 SV=1	E. faecalis	metabolic process	cytoplasm	catalytic activity;metal ion binding;RNA binding	7.74584e+06	5.90637e+06	6865843	UPI000005C7B7	230	230	100	100	230	100	469	GO:0003674,GO:0003676,GO:0003723,GO:0003725,GO:0003824,GO:0004518,GO:0004519,GO:0004521,GO:0004525,GO:0004540,GO:0005488,GO:0006139,GO:0006396,GO:0006725,GO:0006807,GO:0008150,GO:0008152,GO:0009987,GO:0010467,GO:0016070,GO:0016787,GO:0016788,GO:0016891,GO:0016893,GO:0032296,GO:0034641,GO:0043170,GO:0044237,GO:0044238,GO:0046483,GO:0071704,GO:0090304,GO:0090305,GO:0090501,GO:0090502,GO:0097159,GO:…	len=230	ExpAA=0.03	First60=0.02	PredHel=0	Topology=o	OTHER	0.001508	0.0001	0.000344	0.998049	NA
WP_002354948.1	R3KMD1	Cytoplasmic	NA	Cof-like hydrolase OS=Enterococcus faecalis ATCC 6055 OX=1169311 GN=WOU_02777 PE=4 SV=1	E. faecalis	NA	NA	catalytic activity	3.10154e+06	3.57582e+06	2.71494e+06	UPI000005C7B6	275	275	100	100	275	99.636	551	-	len=275	ExpAA=0.02	First60=0.01	PredHel=0	Topology=o	OTHER	0.021462	0.005439	0.001804	0.971295	NA
WP_002354962.1	R3GQI9	Cytoplasmic	NA	Iron compound ABC transporter ATP-binding protein OS=Enterococcus faecalis EnGen0359 OX=1169307 GN=WOK_03119 PE=4 SV=1	E. faecalis	NA	NA	catalytic activity;nucleotide binding	283735	266912	287318	UPI00027C7CB9	251	251	100	100	251	98.805	509	-	len=251	ExpAA=0.04	First60=0.01	PredHel=0	Topology=o	OTHER	0.004369	0.000432	0.000805	0.994395	NA
WP_002354981.1	A0A1X3AHB4	Cytoplasmic	NA	Peptide deformylase OS=Enterococcus faecalis OX=1351 GN=def PE=3 SV=1	E. faecalis	metabolic process	NA	catalytic activity;metal ion binding	2.70703e+07	2.16845e+07	2.37887e+07	UPI000668CA3F	184	187	100	98	184	100	377	GO:0003674,GO:0003824,GO:0006464,GO:0006807,GO:0008150,GO:0008152,GO:0009987,GO:0016787,GO:0016810,GO:0016811,GO:0018193,GO:0018206,GO:0019538,GO:0031365,GO:0036211,GO:0042586,GO:0043170,GO:0043412,GO:0043686,GO:0044237,GO:0044238,GO:0044260,GO:0044267,GO:0071704,GO:1901564	len=187	ExpAA=0.00	First60=0.00	PredHel=0	Topology=o	OTHER	0.010019	0.000957	0.000389	0.988634	NA
WP_002354983.1	A0A0M2A7I9	Cytoplasmic	NA	30S ribosomal protein S15 OS=Enterococcus faecalis EnGen0302 OX=1158660 GN=rpsO PE=3 SV=1	E. faecalis	metabolic process	ribosome	RNA binding;structural molecule activity	5.80772e+07	64744833	4.62775e+07	UPI000005C799	89	89	100	100	89	100	180	GO:0005575,GO:0005622,GO:0005623,GO:0005737,GO:0005829,GO:0005840,GO:0015935,GO:0022626,GO:0022627,GO:0032991,GO:0043226,GO:0043228,GO:0043229,GO:0043232,GO:0044391,GO:0044422,GO:0044424,GO:0044444,GO:0044445,GO:0044446,GO:0044464,GO:1990904	len=89	ExpAA=0.00	First60=0.00	PredHel=0	Topology=i	OTHER	0.007063	0.000903	0.001239	0.990795	NA
WP_002354994.1	A0A2S7M1C9	Membrane	NA	Class A sortase OS=Enterococcus faecalis OX=1351 GN=CUN08_07175 PE=4 SV=1	E. faecalis	NA	NA	NA	6.44218e+06	1.06785e+07	5.33959e+06	UPI00032D939E	244	244	100	100	244	99.59	498	-	len=244	ExpAA=21.12	First60=20.35	PredHel=1	Topology=i12-34o	OTHER	0.395332	0.00328	0.011667	0.589721	NA
WP_002355015.1	E6GIF7	Cytoplasmic	NA	Thioredoxin OS=Enterococcus faecalis TX0027 OX=749498 GN=HMPREF9501_00706 PE=4 SV=1	E. faecalis	cellular homeostasis;metabolic process;regulation of biological process	NA	catalytic activity	732499	680450	66218.9	UPI0001B2B62E	104	104	100	100	104	99.038	212	GO:0003674,GO:0003824,GO:0004791,GO:0005575,GO:0005622,GO:0005623,GO:0005737,GO:0005829,GO:0006950,GO:0006979,GO:0008150,GO:0008152,GO:0009636,GO:0009987,GO:0015035,GO:0015036,GO:0016209,GO:0016491,GO:0016651,GO:0016667,GO:0016668,GO:0016671,GO:0019725,GO:0033554,GO:0034599,GO:0042221,GO:0042592,GO:0044424,GO:0044444,GO:0044464,GO:0045454,GO:0047134,GO:0050789,GO:0050794,GO:0050896,GO:0051716,GO:…	len=104	ExpAA=0.03	First60=0.00	PredHel=0	Topology=o	OTHER	0.00891	0.000187	0.001533	0.98937	NA
WP_002355021.1	A0A6L7I9L4	Cytoplasmic	NA	23S rRNA (Pseudouridine(1915)-N(3))-methyltransferase RlmH OS=Enterococcus faecalis OX=1351 GN=rlmH PE=4 SV=1	E. faecalis	NA	NA	NA	3.31139e+06	4.08882e+06	1.14733e+06	UPI00019C6F9E	159	159	100	100	159	99.371	314	-	len=159	ExpAA=0.01	First60=0.00	PredHel=0	Topology=o	OTHER	0.004079	0.000129	0.000424	0.995368	NA
WP_002355121.1	X5NVF8	Cytoplasmic	NA	Cold shock protein OS=Enterococcus faecalis CBRD01 OX=1400521 GN=P746_01841 PE=4 SV=1	E. faecalis	regulation of biological process	cytoplasm	DNA binding	305549	529495	285644	UPI0003C79BA5	76	66	87	100	66	100	135	-	len=66	ExpAA=0.00	First60=0.00	PredHel=0	Topology=o	OTHER	0.003371	0.001502	0.000585	0.994543	NA
WP_002355122.1	A0A4V0HKI3	Cytoplasmic	NA	Ribonuclease J OS=Enterococcus faecalis OX=1351 GN=rnjA PE=3 SV=1	E. faecalis	NA	NA	NA	2.80365e+07	2.98428e+07	2.58503e+07	UPI0001B6D9DC	561	561	100	100	561	99.822	1146	GO:0003674,GO:0003824,GO:0004518,GO:0004519,GO:0004521,GO:0004527,GO:0004532,GO:0004534,GO:0004540,GO:0005488,GO:0005515,GO:0006139,GO:0006364,GO:0006396,GO:0006397,GO:0006725,GO:0006807,GO:0008150,GO:0008152,GO:0008409,GO:0009987,GO:0010467,GO:0016070,GO:0016071,GO:0016072,GO:0016787,GO:0016788,GO:0016796,GO:0016896,GO:0022613,GO:0034470,GO:0034641,GO:0034660,GO:0042254,GO:0042802,GO:0043170,GO:…	len=561	ExpAA=0.12	First60=0.04	PredHel=0	Topology=o	OTHER	0.008643	0.000135	0.000989	0.990233	NA
WP_002355123.1	A0A6I4XRL2	Cytoplasmic	NA	UPF0356 protein GTI81_10140 OS=Enterococcus faecalis OX=1351 GN=GTI81_10140 PE=3 SV=1	E. faecalis	NA	NA	NA	518996	839992	318067	UPI00032EF3E9	70	70	100	100	70	98.571	141	-	len=70	ExpAA=0.00	First60=0.00	PredHel=0	Topology=i	OTHER	0.002141	0.000119	0.000423	0.997317	NA
WP_002355135.1	A0A6I4XRK1	Membrane	NA	DUF2154 domain-containing protein OS=Enterococcus faecalis OX=1351 GN=GTI81_10090 PE=4 SV=1	E. faecalis	NA	NA	NA	283994	383674	308841	UPI00032FB260	243	251	100	97	243	99.588	486	-	len=251	ExpAA=62.40	First60=37.21	PredHel=3	Topology=i13-32o36-53i65-87o	OTHER	0.005329	0.000367	0.002366	0.991938	NA
WP_002355137.1	Q82ZY6	Cytoplasmic	NA	DNA-binding response regulator, LuxR family OS=Enterococcus faecalis (strain ATCC 700802 / V583) OX=226185 GN=EF_2911 PE=4 SV=1	E. faecalis	metabolic process;regulation of biological process;response to stimulus	NA	DNA binding	2.04144e+07	1.92026e+07	1.78326e+07	UPI000005C705	210	210	100	100	210	100	423	-	len=210	ExpAA=0.00	First60=0.00	PredHel=0	Topology=o	OTHER	0.00371	0.000134	0.000372	0.995784	NA
WP_002355139.1	U6S738	Cytoplasmic	NA	Ktr system potassium uptake protein A OS=Enterococcus faecalis VC1B-1 OX=1244143 GN=D350_00027 PE=4 SV=1	E. faecalis	transport	NA	transporter activity	5.09412e+06	5.57368e+06	5.36297e+06	UPI000005C704	221	221	100	100	221	100	448	-	len=221	ExpAA=0.02	First60=0.01	PredHel=0	Topology=o	OTHER	0.176619	0.00966	0.024771	0.78895	NA
WP_002355144.1	C7CZI9	Membrane	NA	Sugar ABC transporter OS=Enterococcus faecalis T2 OX=565637 GN=EFBG_02537 PE=3 SV=1	E. faecalis	transport	membrane	NA	314547	455901	368016	UPI000005C6FF	272	272	100	100	272	100	541	-	len=272	ExpAA=133.56	First60=23.25	PredHel=6	Topology=i7-29o71-93i98-120o135-157i178-200o238-257i	OTHER	0.266298	0.005121	0.020709	0.707872	NA
WP_002355191.1	C7CWK5	Membrane	NA	Cation transporter OS=Enterococcus faecalis T2 OX=565637 GN=EFBG_01509 PE=4 SV=1	E. faecalis	transport	membrane	transporter activity	842288	1151933	466380	UPI0001B1DEC5	311	311	100	100	311	99.678	620	-	len=311	ExpAA=110.48	First60=22.90	PredHel=5	Topology=o10-32i80-102o115-137i170-192o196-213i	SP(Sec/SPI)	0.489438	0.02611	0.025987	0.458465	CS pos: 31-32. GFA-LS. Pr: 0.1182
WP_002355197.1	J5C9N4	Cytoplasmic	NA	3-hydroxyacyl-[acyl-carrier-protein] dehydratase FabZ OS=Enterococcus faecalis ERV129 OX=1134787 GN=fabZ PE=3 SV=1	E. faecalis	metabolic process	cytoplasm	catalytic activity	3.93153e+06	4660285	2.00613e+06	UPI000005BD7E	144	144	100	100	144	100	292	-	len=144	ExpAA=0.73	First60=0.17	PredHel=0	Topology=o	OTHER	0.005927	7.5e-05	0.000456	0.993542	NA
WP_002355202.1	R3H9A9	Cytoplasmic	NA	Elongation factor P OS=Enterococcus faecalis EnGen0359 OX=1169307 GN=efp PE=3 SV=1	E. faecalis	metabolic process	cytoplasm	RNA binding	1.58678e+08	1.70967e+08	1.06236e+08	UPI000005BD81	186	186	100	100	186	100	377	GO:0003674,GO:0003676,GO:0003723,GO:0003746,GO:0005488,GO:0005575,GO:0005622,GO:0005623,GO:0005737,GO:0006412,GO:0006414,GO:0006518,GO:0006807,GO:0008135,GO:0008150,GO:0008152,GO:0009058,GO:0009059,GO:0009987,GO:0010467,GO:0019538,GO:0034641,GO:0034645,GO:0043043,GO:0043170,GO:0043603,GO:0043604,GO:0044237,GO:0044238,GO:0044249,GO:0044260,GO:0044267,GO:0044271,GO:0044424,GO:0044464,GO:0071704,GO:…	len=186	ExpAA=0.02	First60=0.00	PredHel=0	Topology=o	OTHER	0.008523	0.001898	0.001738	0.987841	NA
WP_002355212.1	E6EU80	Cytoplasmic	NA	Copper transport repressor, CopY/TcrY family OS=Enterococcus faecalis TX0630 OX=749508 GN=HMPREF9511_00356 PE=3 SV=1	E. faecalis	regulation of biological process	NA	DNA binding	619303	724432	434686	UPI00019F35F7	146	146	100	100	146	100	293	-	len=146	ExpAA=0.00	First60=0.00	PredHel=0	Topology=o	OTHER	0.006167	0.000412	0.000882	0.992539	NA
WP_002355233.1	A0A6I4Y0U9	Membrane	NA	Septation ring formation regulator EzrA OS=Enterococcus faecalis OX=1351 GN=ezrA PE=3 SV=1	E. faecalis	NA	NA	NA	4.94211e+07	5.54277e+07	5.02603e+07	UPI00032E934D	578	578	100	100	578	99.827	1174	GO:0000278,GO:0000281,GO:0000910,GO:0000917,GO:0000918,GO:0000921,GO:0005575,GO:0005623,GO:0005886,GO:0006996,GO:0007010,GO:0007049,GO:0008150,GO:0009987,GO:0016020,GO:0016043,GO:0022402,GO:0022607,GO:0031106,GO:0032185,GO:0032506,GO:0034622,GO:0043933,GO:0044085,GO:0044464,GO:0048518,GO:0048522,GO:0050789,GO:0050794,GO:0051301,GO:0051302,GO:0051781,GO:0061640,GO:0065003,GO:0065007,GO:0070925,GO:…	len=578	ExpAA=22.15	First60=22.15	PredHel=1	Topology=i5-27o	OTHER	0.01709	0.000284	0.010045	0.97258	NA
WP_002355269.1	A0A1B4XL50	Cytoplasmic	NA	Pyrrolidone-carboxylate peptidase OS=Enterococcus faecalis OX=1351 GN=pcp PE=3 SV=1	E. faecalis	metabolic process	cytoplasm;cytosol	catalytic activity	7.73125e+07	1.01852e+08	3.02519e+07	UPI0001A5BF0B	213	213	100	100	213	100	437	GO:0005575,GO:0005622,GO:0005623,GO:0005737,GO:0006508,GO:0006807,GO:0008150,GO:0008152,GO:0019538,GO:0043170,GO:0044238,GO:0044424,GO:0044464,GO:0071704,GO:1901564	len=213	ExpAA=0.49	First60=0.00	PredHel=0	Topology=o	OTHER	0.012344	0.000578	0.001434	0.985645	NA
WP_002355284.1	R3KRQ4	Membrane	NA	Efflux transporter OS=Enterococcus faecalis ATCC 6055 OX=1169311 GN=WOU_00420 PE=4 SV=1	E. faecalis	NA	NA	NA	7.33222e+06	9.62468e+06	6.83957e+06	UPI0001B6FDAC	392	392	100	100	392	99.745	785	-	len=392	ExpAA=20.94	First60=20.94	PredHel=1	Topology=i7-26o	SP(Sec/SPI)	0.975318	0.001152	0.008998	0.014531	CS pos: 25-26. VNA-LN. Pr: 0.6427
WP_002355315.1	C0X6F1	Membrane	NA	Di-/tripeptide transporter OS=Enterococcus faecalis TX0104 OX=491074 GN=dtpT PE=3 SV=1	E. faecalis	transport	membrane	transporter activity	3.84453e+06	5.73889e+06	3.92835e+06	UPI00019C6C4A	493	493	100	100	493	99.797	982	GO:0005575,GO:0005623,GO:0005886,GO:0016020,GO:0044464,GO:0071944	len=493	ExpAA=282.74	First60=18.06	PredHel=14	Topology=i35-57o61-83i95-114o118-140i153-175o179-201i226-248o252-271i288-305o331-353i366-388o398-420i433-452o462-481i	OTHER	0.004891	0.000562	0.000555	0.993992	NA
WP_002355317.1	A0A0M2AEU3	Extracytoplasmic	NA	LysM domain-containing protein OS=Enterococcus faecalis EnGen0302 OX=1158660 GN=UMC_00477 PE=4 SV=1	E. faecalis	NA	NA	NA	3.26658e+06	1.32852e+07	1.051e+06	UPI0001B2EE33	199	199	100	100	199	99.497	400	-	len=199	ExpAA=4.92	First60=4.92	PredHel=0	Topology=o	SP(Sec/SPI)	0.985506	0.004513	0.005974	0.004008	CS pos: 27-28. ANA-ES. Pr: 0.9265
WP_002355318.1	A0A4V1Z4U8	Cytoplasmic	NA	PaaI family thioesterase OS=Enterococcus faecalis OX=1351 GN=CYQ48_07875 PE=3 SV=1	E. faecalis	NA	NA	NA	478676	420338	314970	UPI0005349C28	123	126	100	98	123	97.561	250	-	len=126	ExpAA=0.02	First60=0.02	PredHel=0	Topology=o	OTHER	0.061818	0.001237	0.023545	0.913399	NA
WP_002355319.1	E6H3U7	Cytoplasmic	NA	1,4-dihydroxy-2-naphthoyl-CoA synthase OS=Enterococcus faecalis TX0309B OX=749504 GN=menB PE=3 SV=1	E. faecalis	metabolic process	NA	catalytic activity	6.3862e+07	5.34784e+07	4.18057e+07	UPI00019CD40C	289	271	94	100	271	99.262	557	GO:0003674,GO:0003824,GO:0005488,GO:0006732,GO:0008150,GO:0008152,GO:0008935,GO:0009058,GO:0009108,GO:0009233,GO:0009234,GO:0009987,GO:0016829,GO:0016830,GO:0016833,GO:0042180,GO:0042181,GO:0043167,GO:0043168,GO:0044237,GO:0044249,GO:0044281,GO:0044283,GO:0051186,GO:0051188,GO:0071704,GO:0071890,GO:1901576,GO:1901661,GO:1901663	len=271	ExpAA=0.09	First60=0.00	PredHel=0	Topology=o	OTHER	0.007933	0.000303	0.000755	0.991008	NA
WP_002355325.1	A0A1X3AKW9	Cytoplasmic	NA	o-succinylbenzoate synthase OS=Enterococcus faecalis OX=1351 GN=menC PE=3 SV=1	E. faecalis	metabolic process	NA	catalytic activity;metal ion binding	1.66543e+06	854419	1.38316e+06	UPI00019F68CD	367	367	100	100	367	100	753	-	len=367	ExpAA=0.16	First60=0.00	PredHel=0	Topology=o	OTHER	0.003324	0.000207	0.000529	0.995939	NA
WP_002355329.1	C7CWW7	Cytoplasmic	NA	AMP-dependent synthetase and ligase OS=Enterococcus faecalis T2 OX=565637 GN=EFBG_01621 PE=4 SV=1	E. faecalis	metabolic process	NA	catalytic activity	1.39097e+07	1.98579e+07	1.34814e+07	UPI0001B1DF81	508	508	100	100	508	99.409	1050	-	len=508	ExpAA=13.52	First60=0.01	PredHel=0	Topology=o	OTHER	0.003064	0.000143	0.000476	0.996318	NA
WP_002355332.1	J6MIE3	Cytoplasmic	NA	Peroxiredoxin, Ohr subfamily OS=Enterococcus faecalis ERV103 OX=1134785 GN=HMPREF1328_00967 PE=3 SV=1	E. faecalis	response to stimulus	NA	NA	7.82251e+06	1.145e+07	2.50132e+06	UPI000005BE1F	133	133	100	100	133	100	274	-	len=133	ExpAA=0.04	First60=0.03	PredHel=0	Topology=o	OTHER	0.041632	0.001763	0.003979	0.952627	NA
WP_002355344.1	A0A4U3MM34	Membrane	NA	DUF1189 domain-containing protein OS=Enterococcus faecalis OX=1351 GN=EY666_03145 PE=4 SV=1	E. faecalis	NA	NA	NA	492679	805755	510920	UPI0001B2E1CC	269	269	100	100	269	99.628	538	-	len=269	ExpAA=83.71	First60=21.00	PredHel=4	Topology=i28-50o176-198i219-236o240-257i	OTHER	0.144921	0.004314	0.006713	0.844053	NA
WP_002355357.1	E2YGG7	Cytoplasmic	NA	Ribonucleoside-diphosphate reductase subunit beta OS=Enterococcus faecalis DAPTO 516 OX=749490 GN=HMPREF9493_02684 PE=3 SV=1	E. faecalis	metabolic process	NA	catalytic activity;metal ion binding	3.00843e+07	4.71942e+07	1.12121e+07	UPI000005BE30	321	321	100	100	321	100	655	-	len=321	ExpAA=8.07	First60=0.01	PredHel=0	Topology=o	OTHER	0.002799	8.1e-05	0.000247	0.996872	NA
WP_002355358.1	A0A3N3GAV6	Cytoplasmic	NA	Ribonucleoside-diphosphate reductase OS=Enterococcus faecalis OX=1351 GN=nrdE PE=3 SV=1	E. faecalis	NA	NA	NA	156112154	1.2943e+08	1.94788e+08	UPI0001B2BB16	719	719	100	100	719	99.861	1491	-	len=719	ExpAA=0.00	First60=0.00	PredHel=0	Topology=o	OTHER	0.002623	0.000382	0.0004	0.996596	NA
WP_002355383.1	A0A0M2AXB7	Cytoplasmic	NA	Pyridine nucleotide-disulfide oxidoreductase OS=Enterococcus faecalis EnGen0354 OX=1169299 GN=WO5_00464 PE=3 SV=1	E. faecalis	cellular homeostasis;metabolic process;regulation of biological process	NA	catalytic activity;nucleotide binding	1.99825e+08	5.64982e+08	3.01669e+07	UPI00019F694E	449	449	100	100	449	100	903	-	len=449	ExpAA=0.49	First60=0.03	PredHel=0	Topology=o	OTHER	0.09237	0.001219	0.010671	0.895739	NA
WP_002355386.1	E0HBS3	Cytoplasmic	NA	Isochorismatase family protein OS=Enterococcus faecalis TX0411 OX=749506 GN=HMPREF9509_01040 PE=4 SV=1	E. faecalis	metabolic process	NA	catalytic activity	4.57326e+07	5.80701e+07	2.96355e+07	UPI000050F549	207	207	100	100	207	100	434	-	len=207	ExpAA=0.00	First60=0.00	PredHel=0	Topology=o	OTHER	0.009121	0.00059	0.001156	0.989133	NA
WP_002355392.1	A0A1X3B4J3	Cytoplasmic	NA	Alpha/beta hydrolase OS=Enterococcus faecalis OX=1351 GN=ELS84_2907 PE=4 SV=1	E. faecalis	NA	NA	NA	836951	704133	863509	UPI00019F6951	313	313	100	100	313	100	651	-	len=313	ExpAA=0.03	First60=0.01	PredHel=0	Topology=o	OTHER	0.003202	0.00043	0.000203	0.996166	NA
WP_002355397.1	E0HDX7	Cytoplasmic	NA	ATPase family associated with various cellular activities (AAA) OS=Enterococcus faecalis TX0411 OX=749506 GN=HMPREF9509_01819 PE=4 SV=1	E. faecalis	NA	NA	catalytic activity;nucleotide binding;protein binding	1.39016e+08	1.39191e+08	7.11816e+07	UPI0001A5C058	704	704	100	100	704	100	1423	-	len=704	ExpAA=0.01	First60=0.00	PredHel=0	Topology=o	OTHER	0.005692	0.001169	0.000414	0.992726	NA
WP_002355404.1	A0A125W8G2	Cytoplasmic	NA	Transcriptional regulator, GntR family OS=Enterococcus faecalis TX4248 OX=749495 GN=HMPREF9498_00493 PE=4 SV=1	E. faecalis	metabolic process;regulation of biological process	NA	DNA binding	3.16742e+06	3.41944e+06	3.44208e+06	UPI0001A5C1CC	242	242	100	100	242	99.587	483	-	len=242	ExpAA=0.00	First60=0.00	PredHel=0	Topology=o	OTHER	0.012888	0.000224	0.003422	0.983465	NA
WP_002355428.1	E6H3M8	Cytoplasmic	NA	Choloylglycine hydrolase OS=Enterococcus faecalis TX0309B OX=749504 GN=cbh PE=3 SV=1	E. faecalis	NA	NA	catalytic activity	5.92871e+07	6.44181e+07	1.58329e+07	UPI000005BE59	324	324	100	100	324	100	669	-	len=324	ExpAA=2.89	First60=2.10	PredHel=0	Topology=o	OTHER	0.009219	0.000142	0.000762	0.989876	NA
WP_002355441.1	A0A1Q1FRE7	Cytoplasmic	NA	Glyoxalase/bleomycin resistance/dioxygenase family protein OS=Enterococcus faecalis OX=1351 GN=BZG32_02970 PE=4 SV=1	E. faecalis	metabolic process	NA	catalytic activity	501946	1.66901e+06	365354	UPI0001B1DC3B	160	160	100	100	160	99.375	328	-	len=160	ExpAA=0.00	First60=0.00	PredHel=0	Topology=o	OTHER	0.005136	0.000263	0.000499	0.994102	NA
WP_002355444.1	V7ZPT2	Cytoplasmic	NA	Tyrosine--tRNA ligase OS=Enterococcus faecalis PF3 OX=1410655 GN=tyrS PE=3 SV=1	E. faecalis	metabolic process	cytoplasm	catalytic activity;nucleotide binding;RNA binding	2.43498e+09	3.40726e+09	2.03698e+09	UPI000005BEAF	418	418	100	100	418	100	862	GO:0003674,GO:0003824,GO:0004812,GO:0004831,GO:0005575,GO:0005622,GO:0005623,GO:0005737,GO:0005829,GO:0006082,GO:0006139,GO:0006399,GO:0006520,GO:0006725,GO:0006807,GO:0008150,GO:0008152,GO:0009987,GO:0016070,GO:0016874,GO:0016875,GO:0019752,GO:0034641,GO:0034660,GO:0043038,GO:0043039,GO:0043170,GO:0043436,GO:0044237,GO:0044238,GO:0044281,GO:0044424,GO:0044444,GO:0044464,GO:0046483,GO:0071704,GO:…	len=418	ExpAA=0.18	First60=0.02	PredHel=0	Topology=o	OTHER	0.005572	0.000478	0.001802	0.992148	NA
WP_002355450.1	V7ZNY0	Cytoplasmic	NA	Decarboxylase OS=Enterococcus faecalis PF3 OX=1410655 GN=T481_08045 PE=4 SV=1	E. faecalis	metabolic process	NA	catalytic activity	1.75518e+08	5.24694e+08	7.37169e+07	UPI0003D27942	620	620	100	100	620	99.839	1271	-	len=620	ExpAA=0.05	First60=0.00	PredHel=0	Topology=o	OTHER	0.005008	0.000249	0.000633	0.994109	NA
WP_002355453.1	Q8KXD1	Membrane	NA	Putative amino acid transporter OS=Enterococcus faecalis OX=1351 PE=4 SV=1	E. faecalis	transport	membrane	transporter activity	2.01587e+06	4.24307e+06	2.12977e+06	UPI00000B1B02	454	472	100	96	454	99.78	895	-	len=472	ExpAA=261.33	First60=42.05	PredHel=12	Topology=i13-30o34-56i84-106o121-143i152-174o204-223i236-258o283-305i333-355o365-387i408-430o435-457i	OTHER	0.07793	0.007165	0.09919	0.815715	NA
WP_002355456.1	S4GHR0	Extracytoplasmic	NA	Uncharacterized protein OS=Enterococcus faecalis WKS-26-18-2 OX=1244144 GN=D351_02919 PE=4 SV=1	E. faecalis	NA	NA	NA	601949	405518	896755	UPI000353EC40	149	149	100	100	149	98.658	289	-	len=149	ExpAA=13.04	First60=13.04	PredHel=0	Topology=o	LIPO(Sec/SPII)	0.000865	4.1e-05	0.998919	0.000175	CS pos: 19-20. LAS-CG. Pr: 0.9994
WP_002355457.1	A0A6N0WG56	Cytoplasmic	NA	Phosphatidylglycerophosphatase A OS=Enterococcus faecalis OX=1351 GN=GKQ55_01185 PE=4 SV=1	E. faecalis	NA	NA	NA	121527	99467.8	77940.6	UPI00158014C8	168	168	100	100	168	99.405	335	-	len=168	ExpAA=1.54	First60=0.00	PredHel=0	Topology=o	OTHER	0.001118	0.00029	0.000259	0.998333	NA
WP_002355495.1	E2YXI6	Cytoplasmic	NA	Uncharacterized protein OS=Enterococcus faecalis EnGen0311 OX=749509 GN=HMPREF9512_02076 PE=4 SV=1	E. faecalis	NA	NA	NA	1.41094e+07	2.7773e+07	4.56463e+06	UPI000005BECD	57	57	100	100	57	100	110	-	len=57	ExpAA=0.00	First60=0.00	PredHel=0	Topology=o	OTHER	0.006496	0.001236	0.001339	0.99093	NA
WP_002355507.1	V7ZN05	Membrane	NA	Glycine/betaine ABC transporter permease OS=Enterococcus faecalis PF3 OX=1410655 GN=T481_09740 PE=3 SV=1	E. faecalis	transport	membrane	transporter activity	1.30039e+06	1.42767e+06	945674	UPI0001B2B4EF	505	505	100	100	505	99.802	1010	-	len=505	ExpAA=123.88	First60=24.63	PredHel=6	Topology=i25-47o57-79i84-101o148-170i177-199o209-226i	OTHER	0.001602	0.000332	0.001042	0.997024	NA
WP_002355517.1	A0A1Q1FRQ4	Membrane	NA	DD-transpeptidase OS=Enterococcus faecalis OX=1351 GN=BZG32_03300 PE=4 SV=1	E. faecalis	NA	membrane	catalytic activity	1.75692e+07	1.98179e+07	1.0281e+07	UPI0001B1DCC6	728	728	100	100	728	99.863	1479	-	len=728	ExpAA=22.06	First60=17.83	PredHel=1	Topology=i42-64o	OTHER	0.00082	8.9e-05	0.003254	0.995837	NA
WP_002355518.1	J6EAY6	Cytoplasmic	NA	UPF0342 protein HMPREF1339_01756 OS=Enterococcus faecalis ERV72 OX=1134796 GN=HMPREF1339_01756 PE=3 SV=1	E. faecalis	NA	NA	NA	4.97374e+07	8.47947e+07	2.2619e+07	UPI000005BEDB	113	113	100	100	113	100	227	-	len=113	ExpAA=0.00	First60=0.00	PredHel=0	Topology=i	OTHER	0.003032	0.003566	0.000505	0.992897	NA
WP_002355524.1	A0A6N0WSK9	Extracytoplasmic	NA	Peptidylprolyl isomerase OS=Enterococcus faecalis OX=1351 GN=GKQ57_12260 PE=4 SV=1	E. faecalis	NA	NA	NA	9.64417e+07	1.40472e+08	9.39713e+07	UPI0015807BB2	342	342	100	100	342	99.708	671	GO:0000413,GO:0003674,GO:0003755,GO:0003824,GO:0006457,GO:0006464,GO:0006807,GO:0008150,GO:0008152,GO:0009987,GO:0016853,GO:0016859,GO:0018193,GO:0018208,GO:0019538,GO:0036211,GO:0043170,GO:0043412,GO:0044237,GO:0044238,GO:0044260,GO:0044267,GO:0071704,GO:0140096,GO:1901564	len=342	ExpAA=9.75	First60=9.75	PredHel=0	Topology=o	LIPO(Sec/SPII)	0.000887	5.1e-05	0.998934	0.000128	CS pos: 20-21. LAA-CS. Pr: 0.9994
WP_002355527.1	U6RZZ0	Cytoplasmic	NA	Protein hit OS=Enterococcus faecalis VC1B-1 OX=1244143 GN=D350_02383 PE=4 SV=1	E. faecalis	metabolic process	NA	catalytic activity	1.47091e+06	1.29058e+06	593484	UPI000005BEE1	141	141	100	100	141	100	293	-	len=141	ExpAA=0.00	First60=0.00	PredHel=0	Topology=o	OTHER	0.002434	0.00011	0.000291	0.997165	NA
WP_002355532.1	A0A6M1FIB3	Cytoplasmic	NA	tRNA (Guanosine(46)-N7)-methyltransferase TrmB OS=Enterococcus faecalis OX=1351 GN=trmB PE=4 SV=1	E. faecalis	NA	NA	NA	9546521	1.74559e+07	1.92157e+07	UPI0001B6FE84	214	214	100	100	214	99.533	441	GO:0001510,GO:0003674,GO:0003824,GO:0005575,GO:0005622,GO:0005623,GO:0005737,GO:0006139,GO:0006396,GO:0006399,GO:0006400,GO:0006725,GO:0006807,GO:0008033,GO:0008150,GO:0008152,GO:0008168,GO:0008173,GO:0008175,GO:0008176,GO:0008757,GO:0009451,GO:0009987,GO:0010467,GO:0016070,GO:0016423,GO:0016740,GO:0016741,GO:0030488,GO:0032259,GO:0032991,GO:0034470,GO:0034641,GO:0034660,GO:0034708,GO:0036265,GO:…	len=214	ExpAA=0.02	First60=0.00	PredHel=0	Topology=o	OTHER	0.030808	0.000794	0.001068	0.96733	NA
WP_002355538.1	E6IB22	Cytoplasmic	NA	UPF0374 protein HMPREF9513_01486 OS=Enterococcus faecalis TX0645 OX=749510 GN=HMPREF9513_01486 PE=3 SV=1	E. faecalis	NA	NA	NA	8.16259e+06	6.73504e+06	5.73758e+06	UPI0001F0D92A	194	177	91	99	176	100	365	-	len=177	ExpAA=0.00	First60=0.00	PredHel=0	Topology=o	OTHER	0.003912	0.000209	0.000721	0.995159	NA
WP_002355543.1	A0A2S7M0T2	Cytoplasmic	NA	Peptide chain release factor 3 OS=Enterococcus faecalis OX=1351 GN=prfC PE=3 SV=1	E. faecalis	NA	NA	NA	2.87261e+07	2.68551e+07	3.42082e+07	UPI00032DC358	524	524	100	100	524	99.809	1081	GO:0003674,GO:0003676,GO:0003723,GO:0003747,GO:0005488,GO:0005575,GO:0005622,GO:0005623,GO:0005737,GO:0005829,GO:0006412,GO:0006415,GO:0006518,GO:0006807,GO:0008079,GO:0008135,GO:0008150,GO:0008152,GO:0009058,GO:0009059,GO:0009987,GO:0010467,GO:0016043,GO:0016150,GO:0019538,GO:0022411,GO:0032984,GO:0034641,GO:0034645,GO:0043043,GO:0043170,GO:0043603,GO:0043604,GO:0043624,GO:0043933,GO:0044237,GO:…	len=524	ExpAA=0.05	First60=0.00	PredHel=0	Topology=o	OTHER	0.013614	0.013147	0.00226	0.970979	NA
WP_002355544.1	J6R2W8	Membrane	NA	Uncharacterized protein OS=Enterococcus faecalis ERV81 OX=1134798 GN=HMPREF1341_00632 PE=4 SV=1	E. faecalis	NA	membrane	NA	2.19141e+06	2.25657e+06	2044757	UPI000005BEF0	147	147	100	100	147	100	292	-	len=147	ExpAA=39.48	First60=30.97	PredHel=2	Topology=i21-40o50-69i	OTHER	0.000577	9.7e-05	0.003436	0.99589	NA
WP_002355547.1	J6NTH7	Cytoplasmic	NA	Uncharacterized protein OS=Enterococcus faecalis ERV31 OX=1134789 GN=HMPREF1332_00928 PE=4 SV=1	E. faecalis	NA	NA	NA	2912536	3.08395e+06	1865694	UPI000005BEF3	104	104	100	100	104	100	208	-	len=104	ExpAA=0.07	First60=0.07	PredHel=0	Topology=o	OTHER	0.009635	0.000423	0.000699	0.989243	NA
WP_002355556.1	A0A0M2AVZ2	Cytoplasmic	OG0000052	Trigger factor OS=Enterococcus faecalis EnGen0354 OX=1169299 GN=tig PE=3 SV=1	E. faecalis	cell division;metabolic process;transport	cytoplasm	catalytic activity	1.08067e+09	1.03466e+09	7.84726e+08	UPI000005BEFC	427	427	100	100	427	100	855	GO:0005575,GO:0005622,GO:0005623,GO:0005737,GO:0044424,GO:0044464	len=427	ExpAA=0.00	First60=0.00	PredHel=0	Topology=o	OTHER	0.006879	0.000638	0.000866	0.991617	NA
WP_002355559.1	A0A507I719	Cytoplasmic	NA	Tagatose-6-phosphate kinase OS=Enterococcus faecalis OX=1351 GN=pfkB PE=3 SV=1	E. faecalis	NA	NA	NA	1.60148e+07	2.79291e+07	7.97378e+06	UPI0004594942	305	305	100	100	305	99.344	619	GO:0003674,GO:0003824,GO:0005575,GO:0005622,GO:0005623,GO:0005737,GO:0005829,GO:0005975,GO:0006793,GO:0006796,GO:0008150,GO:0008152,GO:0009987,GO:0016301,GO:0016310,GO:0016740,GO:0016772,GO:0019200,GO:0044237,GO:0044238,GO:0044262,GO:0044424,GO:0044444,GO:0044464,GO:0046835,GO:0071704	len=305	ExpAA=0.58	First60=0.23	PredHel=0	Topology=o	OTHER	0.005522	0.001103	0.000599	0.992776	NA
WP_002355569.1	A0A6G7PJK8	Cytoplasmic	NA	Aspartyl/glutamyl-tRNA(Asn/Gln) amidotransferase subunit C OS=Enterococcus faecalis OX=1351 GN=gatC PE=3 SV=1	E. faecalis	NA	NA	NA	2.6588e+06	3.37676e+06	1.20843e+06	UPI0013F4B18F	101	101	100	100	101	99.01	202	-	len=101	ExpAA=0.00	First60=0.00	PredHel=0	Topology=o	OTHER	0.003398	0.000354	0.000224	0.996024	NA
WP_002355572.1	J5D4U6	Cytoplasmic	NA	Lipid kinase, YegS/Rv2252/BmrU family OS=Enterococcus faecalis ERV129 OX=1134787 GN=HMPREF1330_00238 PE=3 SV=1	E. faecalis	metabolic process	NA	catalytic activity	5.75434e+06	4.63553e+06	4.16434e+06	UPI00019C708B	362	362	100	100	362	99.724	735	GO:0003674,GO:0003824,GO:0004143,GO:0006793,GO:0006796,GO:0008150,GO:0008152,GO:0009987,GO:0016301,GO:0016310,GO:0016740,GO:0016772,GO:0016773,GO:0044237	len=362	ExpAA=2.78	First60=0.01	PredHel=0	Topology=o	OTHER	0.037739	0.001247	0.001903	0.95911	NA
WP_002355594.1	A0A0M2AWR7	Cytoplasmic	NA	Deoxynucleoside kinase OS=Enterococcus faecalis EnGen0354 OX=1169299 GN=WO5_00711 PE=3 SV=1	E. faecalis	metabolic process	NA	catalytic activity;nucleotide binding	3.01586e+07	2.84227e+07	2.12775e+07	UPI00032DA739	212	214	100	99	212	99.528	431	-	len=214	ExpAA=0.53	First60=0.53	PredHel=0	Topology=o	OTHER	0.045339	0.004318	0.021007	0.929336	NA
WP_002355598.1	S4C714	Membrane	NA	Transporter, dicarboxylate/amino acid:cation Na+/H+ symporter family protein OS=Enterococcus faecalis 02-MB-BW-10 OX=1260363 GN=D927_01684 PE=3 SV=1	E. faecalis	transport	membrane	transporter activity	1.19308e+07	2.48635e+07	1.57062e+07	UPI000353A02F	463	463	100	100	463	99.784	907	-	len=463	ExpAA=208.07	First60=38.24	PredHel=9	Topology=o4-21i34-52o72-94i107-129o185-204i236-258o263-285i366-388o393-415i	OTHER	0.021604	0.000486	0.003336	0.974574	NA
WP_002355600.1	A0A125W5D9	Membrane	NA	Beta-lactamase OS=Enterococcus faecalis TX4248 OX=749495 GN=HMPREF9498_01926 PE=4 SV=1	E. faecalis	NA	membrane	NA	1.37858e+06	1.5648e+06	796651	UPI00019F6B71	388	388	100	100	388	100	804	-	len=388	ExpAA=20.36	First60=20.35	PredHel=1	Topology=i13-32o	OTHER	0.112556	0.001268	0.093075	0.793101	NA
WP_002355609.1	J6QG95	Extracytoplasmic	NA	WxL domain-containing protein OS=Enterococcus faecalis ERV72 OX=1134796 GN=HMPREF1339_03313 PE=4 SV=1	E. faecalis	NA	NA	NA	2.61463e+06	2.58443e+06	1.80995e+06	UPI00027C6F36	228	246	100	93	228	100	454	-	len=246	ExpAA=3.43	First60=3.43	PredHel=0	Topology=o	SP(Sec/SPI)	0.99712	0.001068	0.001442	0.00037	CS pos: 25-26. AFA-ED. Pr: 0.9847
WP_002355616.1	E6H7W6	Cytoplasmic	NA	ABC transporter, ATP-binding protein OS=Enterococcus faecalis TX0309B OX=749504 GN=HMPREF9507_02987 PE=4 SV=1	E. faecalis	transport	NA	catalytic activity;nucleotide binding;transporter activity	2.75699e+07	2.94379e+07	2.3886e+07	UPI000005BF26	245	245	100	100	245	100	498	-	len=245	ExpAA=0.02	First60=0.00	PredHel=0	Topology=o	OTHER	0.006657	0.000216	0.000553	0.992573	NA
WP_002355617.1	A0A1X3BVC8	Membrane	NA	Amino acid ABC transporter permease OS=Enterococcus faecalis OX=1351 GN=ELS84_1414 PE=3 SV=1	E. faecalis	regulation of biological process;response to stimulus;transport	membrane	receptor activity;signal transducer activity;transporter activity	5.607e+07	7.36669e+07	7.39955e+07	UPI0001E1A4B5	722	722	100	100	722	99.861	1443	-	len=722	ExpAA=120.05	First60=20.81	PredHel=5	Topology=i7-26o526-548i560-582o587-609i694-711o	SP(Sec/SPI)	0.994465	0.001535	0.003426	0.000574	CS pos: 28-29. AHA-EG. Pr: 0.9453
WP_002355625.1	E2YQV6	Cytoplasmic	NA	Nucleotide-binding protein HMPREF9492_02883 OS=Enterococcus faecalis DAPTO 512 OX=749489 GN=HMPREF9492_02883 PE=3 SV=1	E. faecalis	NA	NA	nucleotide binding	1.69373e+07	1.5504e+07	1.22246e+07	UPI00019C7247	332	295	89	100	295	100	606	-	len=295	ExpAA=0.12	First60=0.12	PredHel=0	Topology=o	OTHER	0.029374	0.006772	0.007641	0.956213	NA
WP_002355633.1	J5IWQ9	Cytoplasmic	NA	ATP-dependent Clp protease proteolytic subunit OS=Enterococcus faecalis ERV85 OX=1134799 GN=clpP PE=3 SV=1	E. faecalis	metabolic process	cytoplasm	catalytic activity	1.28114e+07	1.9332e+07	8.09168e+06	UPI000005BF31	197	197	100	100	197	100	400	GO:0003674,GO:0003824,GO:0004176,GO:0005488,GO:0005515,GO:0006355,GO:0006508,GO:0006515,GO:0006807,GO:0008150,GO:0008152,GO:0008233,GO:0009056,GO:0009057,GO:0009889,GO:0009890,GO:0009892,GO:0009987,GO:0010468,GO:0010556,GO:0010558,GO:0010605,GO:0010629,GO:0016462,GO:0016787,GO:0016817,GO:0016818,GO:0016887,GO:0017111,GO:0019219,GO:0019222,GO:0019538,GO:0030163,GO:0031323,GO:0031324,GO:0031326,GO:…	len=197	ExpAA=9.20	First60=0.22	PredHel=0	Topology=o	OTHER	0.003407	0.000376	0.000567	0.995649	NA
WP_002355635.1	A0A1X3C2H3	Membrane	NA	Uncharacterized protein OS=Enterococcus faecalis OX=1351 GN=ELS84_1404 PE=4 SV=1	E. faecalis	NA	NA	NA	1.05488e+06	1.07081e+06	580734	UPI000A234AC7	165	172	100	96	165	100	332	-	len=172	ExpAA=22.69	First60=22.66	PredHel=1	Topology=o4-26i	SP(Sec/SPI)	0.526118	0.021147	0.183453	0.269282	CS pos: 22-23. ASA-AL. Pr: 0.2379
WP_002355660.1	E6EY67	Cytoplasmic	NA	Putative esterase OS=Enterococcus faecalis TX0630 OX=749508 GN=HMPREF9511_01764 PE=4 SV=1	E. faecalis	NA	NA	NA	266696	1.51706e+06	122733	UPI0001B25701	263	263	100	100	263	99.24	543	-	len=263	ExpAA=0.71	First60=0.11	PredHel=0	Topology=o	OTHER	0.012146	0.000668	0.00044	0.986746	NA
WP_002355700.1	D4EX83	Cytoplasmic	NA	HAD hydrolase, TIGR02254 family OS=Enterococcus faecalis R712 OX=699186 GN=EYB36_04510 PE=4 SV=1	E. faecalis	metabolic process	NA	catalytic activity	5.72199e+06	4.43756e+06	4.99592e+06	UPI0001B2B8C5	226	226	100	100	226	99.558	466	-	len=226	ExpAA=0.00	First60=0.00	PredHel=0	Topology=o	OTHER	0.003442	0.000116	0.000434	0.996008	NA
WP_002355702.1	U6RYP7	Cytoplasmic	NA	Uridine kinase OS=Enterococcus faecalis VC1B-1 OX=1244143 GN=udk PE=3 SV=1	E. faecalis	metabolic process	cytoplasm	catalytic activity;nucleotide binding	8.51894e+06	8.41543e+06	1.26578e+07	UPI0001B2ECF1	209	209	100	100	209	99.522	422	GO:0003674,GO:0003824,GO:0004849,GO:0005575,GO:0005622,GO:0005623,GO:0005737,GO:0005829,GO:0006139,GO:0006206,GO:0006213,GO:0006220,GO:0006221,GO:0006222,GO:0006725,GO:0006753,GO:0006793,GO:0006796,GO:0006807,GO:0008150,GO:0008152,GO:0008655,GO:0009058,GO:0009112,GO:0009116,GO:0009117,GO:0009119,GO:0009123,GO:0009124,GO:0009129,GO:0009130,GO:0009156,GO:0009161,GO:0009163,GO:0009165,GO:0009173,GO:…	len=209	ExpAA=0.11	First60=0.11	PredHel=0	Topology=o	OTHER	0.016528	0.003434	0.006796	0.973242	NA
WP_002355720.1	X5NVI9	Cytoplasmic	NA	UPF0178 protein P746_01138 OS=Enterococcus faecalis CBRD01 OX=1400521 GN=P746_01138 PE=3 SV=1	E. faecalis	NA	NA	NA	375243	428081	226140	UPI0001CE5B20	148	148	100	100	148	98.649	293	-	len=148	ExpAA=0.03	First60=0.00	PredHel=0	Topology=o	OTHER	0.002644	0.000105	0.000394	0.996857	NA
WP_002355721.1	J6EJ13	Cytoplasmic	NA	D-alanine--D-alanine ligase OS=Enterococcus faecalis ERV63 OX=1134793 GN=ddl PE=3 SV=1	E. faecalis	cell organization and biogenesis;metabolic process;regulation of biological process	cytoplasm	catalytic activity;metal ion binding;nucleotide binding	7.9695e+07	7.73816e+07	6.16251e+07	UPI0001A5BFC2	356	356	100	100	356	100	734	-	len=356	ExpAA=0.08	First60=0.03	PredHel=0	Topology=o	OTHER	0.00531	0.000154	0.001841	0.992695	NA
WP_002355724.1	A0A1Q1FS34	Cytoplasmic	NA	DEAD-box ATP-dependent RNA helicase CshA OS=Enterococcus faecalis OX=1351 GN=cshA PE=3 SV=1	E. faecalis	metabolic process	cytoplasm	catalytic activity;nucleotide binding;RNA binding	2.01381e+08	1.89816e+08	221599425	UPI0001E19D04	536	515	96	100	515	99.612	1040	GO:0000166,GO:0003674,GO:0003676,GO:0003723,GO:0003724,GO:0003824,GO:0004004,GO:0004386,GO:0005488,GO:0005524,GO:0005575,GO:0005622,GO:0005623,GO:0005737,GO:0005886,GO:0006139,GO:0006725,GO:0006807,GO:0006950,GO:0008026,GO:0008144,GO:0008150,GO:0008152,GO:0008186,GO:0009266,GO:0009295,GO:0009409,GO:0009628,GO:0009987,GO:0010501,GO:0016020,GO:0016070,GO:0016462,GO:0016787,GO:0016817,GO:0016818,GO:…	len=515	ExpAA=0.00	First60=0.00	PredHel=0	Topology=o	OTHER	0.029752	0.004545	0.003599	0.962105	NA
WP_002355729.1	A0A4U3KW76	Cytoplasmic	NA	Type II toxin-antitoxin system PemK/MazF family toxin (Fragment) OS=Enterococcus faecalis OX=1351 GN=EY666_16035 PE=3 SV=1	E. faecalis	NA	NA	NA	2.21971e+06	2.83807e+06	2.47959e+06	UPI0010C1B7DA	83	125	100	66	83	100	166	-	len=125	ExpAA=0.08	First60=0.08	PredHel=0	Topology=o	OTHER	0.006506	0.000831	0.000703	0.99196	NA
WP_002355736.1	A0A4V1PZQ8	Cytoplasmic	NA	Protein-tyrosine-phosphatase OS=Enterococcus faecalis OX=1351 GN=CYQ48_09725 PE=4 SV=1	E. faecalis	NA	NA	NA	362480	1.14008e+06	613930	UPI00032EB776	250	250	100	100	250	99.6	512	-	len=250	ExpAA=0.47	First60=0.00	PredHel=0	Topology=o	OTHER	0.004988	0.001076	0.00066	0.993276	NA
WP_002355743.1	A0A6I4XTY4	Membrane	NA	Osmoprotectant ABC transporter substrate-binding protein OS=Enterococcus faecalis OX=1351 GN=GTI81_05955 PE=4 SV=1	E. faecalis	NA	NA	NA	9.90693e+06	1.34402e+07	7.42558e+06	UPI0004487DA2	307	306	99	100	306	99.673	625	GO:0003674,GO:0005215,GO:0005575,GO:0005623,GO:0005886,GO:0006810,GO:0006811,GO:0006812,GO:0008150,GO:0015695,GO:0015696,GO:0015697,GO:0015838,GO:0016020,GO:0031460,GO:0044464,GO:0051179,GO:0051234,GO:0071702,GO:0071705,GO:0071944,GO:0072337	len=306	ExpAA=20.94	First60=20.91	PredHel=1	Topology=i7-29o	LIPO(Sec/SPII)	0.049577	0.000141	0.950028	0.000254	CS pos: 20-21. LAG-CS. Pr: 0.9508
WP_002355754.1	S4GWP6	Cytoplasmic	NA	Oxidoreductase, aldo/keto reductase family protein OS=Enterococcus faecalis WKS-26-18-2 OX=1244144 GN=D351_01171 PE=4 SV=1	E. faecalis	NA	NA	NA	9.17132e+06	1.31505e+07	4.31807e+06	UPI0003529D10	310	303	98	100	303	99.67	629	-	len=303	ExpAA=0.00	First60=0.00	PredHel=0	Topology=o	OTHER	0.025148	0.001633	0.134981	0.838238	NA
WP_002355755.1	V7ZKC1	Cytoplasmic	NA	DNA polymerase I OS=Enterococcus faecalis PF3 OX=1410655 GN=polA PE=3 SV=1	E. faecalis	metabolic process;response to stimulus	NA	catalytic activity;DNA binding	9.97001e+06	1.36625e+07	6.16107e+06	UPI0001B25D26	882	882	100	100	882	99.887	1807	GO:0003674,GO:0003824,GO:0003887,GO:0004518,GO:0004527,GO:0005575,GO:0005622,GO:0005623,GO:0005737,GO:0006139,GO:0006259,GO:0006260,GO:0006261,GO:0006281,GO:0006725,GO:0006807,GO:0006950,GO:0006974,GO:0008150,GO:0008152,GO:0008409,GO:0009058,GO:0009059,GO:0009987,GO:0016740,GO:0016772,GO:0016779,GO:0016787,GO:0016788,GO:0018130,GO:0019438,GO:0033554,GO:0034061,GO:0034641,GO:0034645,GO:0034654,GO:…	len=882	ExpAA=0.09	First60=0.04	PredHel=0	Topology=o	OTHER	0.003771	0.000325	0.001139	0.994765	NA
WP_002355756.1	E0HC69	Cytoplasmic	NA	Formamidopyrimidine-DNA glycosylase OS=Enterococcus faecalis TX0411 OX=749506 GN=mutM PE=3 SV=1	E. faecalis	metabolic process;response to stimulus	NA	catalytic activity;DNA binding;metal ion binding	1.1457e+07	9.04648e+06	8.64693e+06	UPI00019F39D3	280	280	100	100	280	99.643	577	-	len=280	ExpAA=0.01	First60=0.00	PredHel=0	Topology=o	OTHER	0.000977	0.000171	0.000203	0.998648	NA
WP_002355768.1	X5NXW0	Cytoplasmic	NA	Aminotransferase OS=Enterococcus faecalis CBRD01 OX=1400521 GN=P746_00981 PE=3 SV=1	E. faecalis	metabolic process	NA	catalytic activity	271758	378004	701028	UPI000005BFA1	384	384	100	100	384	100	788	-	len=384	ExpAA=0.32	First60=0.00	PredHel=0	Topology=o	OTHER	0.005634	0.000548	0.000813	0.993005	NA
WP_002355772.1	A0A6N0WS08	Cytoplasmic	NA	tRNA guanosine(34) transglycosylase Tgt OS=Enterococcus faecalis OX=1351 GN=tgt PE=4 SV=1	E. faecalis	NA	NA	NA	2.40401e+07	2.09408e+07	2.89563e+07	UPI00032E2E83	381	381	100	100	381	99.738	795	GO:0005575,GO:0005622,GO:0005623,GO:0005737,GO:0006139,GO:0006725,GO:0006807,GO:0008150,GO:0008152,GO:0008616,GO:0009058,GO:0009116,GO:0009119,GO:0009163,GO:0009987,GO:0018130,GO:0019438,GO:0034404,GO:0034641,GO:0034654,GO:0042455,GO:0044237,GO:0044238,GO:0044249,GO:0044271,GO:0044281,GO:0044283,GO:0044424,GO:0044464,GO:0046116,GO:0046483,GO:0055086,GO:0071704,GO:1901135,GO:1901137,GO:1901360,GO:…	len=381	ExpAA=0.72	First60=0.72	PredHel=0	Topology=o	OTHER	0.022768	0.005137	0.0022	0.969895	NA
WP_002355777.1	A0A125W9Z0	Cytoplasmic	NA	Phosphomevalonate kinase OS=Enterococcus faecalis TX4248 OX=749495 GN=HMPREF9498_00120 PE=4 SV=1	E. faecalis	metabolic process	cytoplasm	catalytic activity;nucleotide binding	1.10206e+07	9.73778e+06	8.89016e+06	UPI00000AF974	368	368	100	100	368	99.728	761	-	len=368	ExpAA=0.04	First60=0.01	PredHel=0	Topology=o	OTHER	0.005934	0.000319	0.000622	0.993126	NA
WP_002355780.1	A0A6M1FH69	Cytoplasmic	NA	Mevalonate kinase OS=Enterococcus faecalis OX=1351 GN=mvk PE=4 SV=1	E. faecalis	NA	NA	NA	1.37908e+06	1.67042e+06	1.35344e+06	UPI0001B6FB92	314	314	100	100	314	99.682	640	-	len=314	ExpAA=0.31	First60=0.28	PredHel=0	Topology=o	OTHER	0.0898	0.00499	0.004259	0.900951	NA
WP_002355787.1	E6F0D5	Membrane	NA	ABC transporter, permease protein OS=Enterococcus faecalis TX0630 OX=749508 GN=HMPREF9511_02545 PE=3 SV=1	E. faecalis	transport	membrane	NA	4.00987e+06	7.10563e+06	6.40698e+06	UPI000005BFB3	350	350	100	100	350	100	706	-	len=350	ExpAA=130.04	First60=5.29	PredHel=6	Topology=i55-77o154-176i188-207o211-230i261-283o315-337i	OTHER	0.011276	0.003293	0.004611	0.98082	NA
WP_002355794.1	V7ZKH3	Cytoplasmic	OG0000000	Peptide ABC transporter ATP-binding protein OS=Enterococcus faecalis PF3 OX=1410655 GN=T481_14390 PE=3 SV=1	E. faecalis	transport	NA	catalytic activity;DNA binding;nucleotide binding	8.0877e+06	1.60545e+07	1.2608e+07	UPI0001A5C0BC	350	352	100	99	350	100	719	-	len=352	ExpAA=0.04	First60=0.00	PredHel=0	Topology=o	OTHER	0.014815	0.001303	0.000916	0.982966	NA
WP_002355797.1	C7CY82	Cytoplasmic	NA	Translation initiation factor IF-3 OS=Enterococcus faecalis T2 OX=565637 GN=infC PE=3 SV=1	E. faecalis	metabolic process	cytoplasm	RNA binding	7.81549e+06	8.91749e+06	8.40101e+06	UPI0001B1DEA1	173	173	100	100	173	99.422	343	GO:0003674,GO:0003676,GO:0003723,GO:0003743,GO:0005488,GO:0005575,GO:0005622,GO:0005623,GO:0005737,GO:0005829,GO:0006412,GO:0006413,GO:0006518,GO:0006807,GO:0006996,GO:0008135,GO:0008150,GO:0008152,GO:0009058,GO:0009059,GO:0009987,GO:0010467,GO:0016020,GO:0016043,GO:0019538,GO:0022411,GO:0032790,GO:0032984,GO:0032988,GO:0034641,GO:0034645,GO:0043021,GO:0043022,GO:0043043,GO:0043170,GO:0043603,GO:…	len=173	ExpAA=0.00	First60=0.00	PredHel=0	Topology=o	OTHER	0.005571	0.001363	0.000859	0.992208	NA
WP_002355799.1	A0A125W9V4	Cytoplasmic	NA	50S ribosomal protein L20 OS=Enterococcus faecalis TX4248 OX=749495 GN=rplT PE=3 SV=1	E. faecalis	cell organization and biogenesis;metabolic process	ribosome	RNA binding;structural molecule activity	2.87423e+08	2.49981e+08	2.85937e+08	UPI000005BFB9	119	119	100	100	119	100	237	GO:0000027,GO:0003674,GO:0003735,GO:0005198,GO:0005575,GO:0005622,GO:0005623,GO:0005737,GO:0005829,GO:0005840,GO:0006996,GO:0008150,GO:0009987,GO:0015934,GO:0016043,GO:0022607,GO:0022613,GO:0022618,GO:0022625,GO:0022626,GO:0032991,GO:0034622,GO:0042254,GO:0042255,GO:0042273,GO:0043226,GO:0043228,GO:0043229,GO:0043232,GO:0043933,GO:0044085,GO:0044391,GO:0044422,GO:0044424,GO:0044444,GO:0044445,GO:…	len=119	ExpAA=0.35	First60=0.02	PredHel=0	Topology=o	OTHER	0.009441	0.007277	0.00535	0.977931	NA
WP_002355813.1	J6FN43	Cytoplasmic	NA	Methionine--tRNA ligase OS=Enterococcus faecalis ERV93 OX=1134800 GN=metG PE=3 SV=1	E. faecalis	metabolic process	cytoplasm	catalytic activity;nucleotide binding;RNA binding	1.27718e+08	1.07476e+08	1.16238e+08	UPI000175C04B	677	669	99	100	669	100	1385	GO:0003674,GO:0003824,GO:0004812,GO:0004825,GO:0005575,GO:0005622,GO:0005623,GO:0005737,GO:0006082,GO:0006139,GO:0006399,GO:0006412,GO:0006418,GO:0006431,GO:0006518,GO:0006520,GO:0006725,GO:0006807,GO:0008150,GO:0008152,GO:0009058,GO:0009059,GO:0009987,GO:0010467,GO:0016070,GO:0016874,GO:0016875,GO:0019538,GO:0019752,GO:0034641,GO:0034645,GO:0034660,GO:0043038,GO:0043039,GO:0043043,GO:0043170,GO:…	len=669	ExpAA=0.27	First60=0.15	PredHel=0	Topology=o	OTHER	0.042342	0.000604	0.006852	0.950202	NA
WP_002355822.1	C7CYA5	Cytoplasmic	OG0000000	ABC transporter OS=Enterococcus faecalis T2 OX=565637 GN=EFBG_02109 PE=4 SV=1	E. faecalis	transport	membrane	catalytic activity;nucleotide binding;transporter activity	2.20613e+07	2.73352e+07	2.39838e+07	UPI000005BFCF	367	367	100	100	367	100	755	-	len=367	ExpAA=0.26	First60=0.00	PredHel=0	Topology=o	OTHER	0.008515	0.00619	0.003789	0.981506	NA
WP_002355823.1	A0A2Z6BR51	Cytoplasmic	NA	Methylglyoxal synthase OS=Enterococcus faecalis OX=1351 GN=mgsA PE=3 SV=1	E. faecalis	NA	NA	NA	8.53357e+06	7486218	7267245	UPI000447EE96	140	140	100	100	140	99.286	283	GO:0003674,GO:0003824,GO:0005575,GO:0005622,GO:0005623,GO:0005737,GO:0005829,GO:0006081,GO:0008150,GO:0008152,GO:0008929,GO:0009058,GO:0009438,GO:0009987,GO:0016829,GO:0016835,GO:0016838,GO:0019242,GO:0042180,GO:0042181,GO:0044237,GO:0044249,GO:0044281,GO:0044283,GO:0044424,GO:0044444,GO:0044464,GO:0046184,GO:0071704,GO:1901576	len=140	ExpAA=0.00	First60=0.00	PredHel=0	Topology=o	OTHER	0.014823	0.001498	0.001417	0.982262	NA
WP_002355830.1	A0A6I1LP12	Cytoplasmic	NA	Peptidase M23 OS=Enterococcus faecalis OX=1351 GN=JAOMBFPH_01695 PE=4 SV=1	E. faecalis	NA	NA	NA	1.2868e+07	1.57764e+07	4.64183e+06	UPI00019F6D72	406	389	96	100	389	100	771	-	len=389	ExpAA=0.01	First60=0.00	PredHel=0	Topology=o	OTHER	0.081137	0.003959	0.008914	0.90599	NA
WP_002355836.1	A0A5Q3CMN0	Cytoplasmic	NA	Phosphate acetyltransferase OS=Enterococcus faecalis R712 OX=699186 GN=pta PE=3 SV=1	E. faecalis	NA	NA	NA	9.07264e+08	9.51113e+08	5.3303e+08	UPI000005BFDA	327	327	100	100	327	100	665	-	len=327	ExpAA=0.17	First60=0.00	PredHel=0	Topology=o	OTHER	0.007358	0.002112	0.000903	0.989627	NA
WP_002355866.1	X5NW24	Cytoplasmic	OG0000049	50S ribosomal protein L21 OS=Enterococcus faecalis CBRD01 OX=1400521 GN=rplU PE=3 SV=1	E. faecalis	metabolic process	ribosome	RNA binding;structural molecule activity	3.81389e+08	3.75352e+08	4.58031e+08	UPI000175C052	106	102	96	100	102	100	200	GO:0003674,GO:0003735,GO:0005198	len=102	ExpAA=0.00	First60=0.00	PredHel=0	Topology=o	OTHER	0.008955	0.000782	0.000848	0.989414	NA
WP_002355868.1	C0X2Z2	Cytoplasmic	NA	50S ribosomal protein L27 OS=Enterococcus faecalis TX0104 OX=491074 GN=rpmA PE=3 SV=1	E. faecalis	metabolic process	ribosome	structural molecule activity	8.88581e+06	10024357	5.49529e+06	UPI000005BFEE	95	95	100	100	95	100	191	GO:0003674,GO:0003735,GO:0005198,GO:0005575,GO:0005622,GO:0005623,GO:0005737,GO:0005829,GO:0005840,GO:0015934,GO:0022625,GO:0022626,GO:0032991,GO:0043226,GO:0043228,GO:0043229,GO:0043232,GO:0044391,GO:0044422,GO:0044424,GO:0044444,GO:0044445,GO:0044446,GO:0044464,GO:1990904	len=95	ExpAA=0.00	First60=0.00	PredHel=0	Topology=o	OTHER	0.054689	0.005832	0.009903	0.929576	NA
WP_002355874.1	X5NUB0	Cytoplasmic	NA	General stress protein, Gls24 family protein OS=Enterococcus faecalis CBRD01 OX=1400521 GN=P746_01577 PE=3 SV=1	E. faecalis	NA	NA	NA	4.09112e+07	4.8562e+07	3.61877e+07	UPI0003C7C303	153	143	93	100	143	100	285	-	len=143	ExpAA=0.56	First60=0.56	PredHel=0	Topology=o	OTHER	0.029421	0.001103	0.000393	0.969083	NA
WP_002355875.1	V7ZLJ7	Cytoplasmic	NA	Transcription antitermination protein NusB OS=Enterococcus faecalis PF3 OX=1410655 GN=nusB PE=3 SV=1	E. faecalis	metabolic process;regulation of biological process	NA	RNA binding	1.71442e+07	1.97335e+07	7.51828e+06	UPI0001A5C0C9	150	150	100	100	150	100	305	-	len=150	ExpAA=3.99	First60=0.00	PredHel=0	Topology=o	OTHER	0.004992	0.000376	0.000486	0.994146	NA
WP_002355876.1	A0A6I4XLN7	Cytoplasmic	NA	Bifunctional protein FolD OS=Enterococcus faecalis OX=1351 GN=folD PE=3 SV=1	E. faecalis	NA	NA	NA	2.17844e+06	2.94595e+06	1.10692e+06	UPI000459405E	281	281	100	100	281	99.644	568	GO:0003674,GO:0003824,GO:0004477,GO:0004488,GO:0005575,GO:0005622,GO:0005623,GO:0005737,GO:0005829,GO:0006730,GO:0008150,GO:0008152,GO:0009987,GO:0016491,GO:0016645,GO:0016646,GO:0016787,GO:0016810,GO:0016814,GO:0019238,GO:0044237,GO:0044281,GO:0044424,GO:0044444,GO:0044464,GO:0055114	len=281	ExpAA=0.06	First60=0.00	PredHel=0	Topology=o	OTHER	0.003931	0.000989	0.000847	0.994233	NA
WP_002355877.1	E2YFW6	Cytoplasmic	NA	Exodeoxyribonuclease 7 large subunit OS=Enterococcus faecalis DAPTO 516 OX=749490 GN=xseA PE=3 SV=1	E. faecalis	metabolic process	cytoplasm	catalytic activity	2.78674e+06	2.25312e+06	1.62214e+06	UPI0001B2BA4E	448	448	100	100	448	99.777	916	-	len=448	ExpAA=0.01	First60=0.00	PredHel=0	Topology=o	OTHER	0.004279	0.000206	0.000622	0.994894	NA
WP_002355878.1	R3H4M4	Cytoplasmic	NA	Exodeoxyribonuclease 7 small subunit OS=Enterococcus faecalis EnGen0359 OX=1169307 GN=xseB PE=3 SV=1	E. faecalis	metabolic process	cytoplasm	catalytic activity	6.51384e+06	4.56417e+06	3.96489e+06	UPI000005BFF7	76	76	100	100	76	100	148	-	len=76	ExpAA=0.00	First60=0.00	PredHel=0	Topology=o	OTHER	0.003867	0.001505	0.000388	0.994241	NA
WP_002355891.1	A0A5Q3CN06	Cytoplasmic	NA	Ribosomal RNA small subunit methyltransferase H OS=Enterococcus faecalis R712 OX=699186 GN=rsmH PE=3 SV=1	E. faecalis	NA	NA	NA	5.19289e+06	4.73364e+06	4.61407e+06	UPI000005C000	319	318	99	100	318	100	652	GO:0000154,GO:0001510,GO:0003674,GO:0003824,GO:0005575,GO:0005622,GO:0005623,GO:0005737,GO:0006139,GO:0006364,GO:0006396,GO:0006725,GO:0006807,GO:0008150,GO:0008152,GO:0008168,GO:0008170,GO:0008173,GO:0008649,GO:0008757,GO:0009451,GO:0009987,GO:0010467,GO:0016070,GO:0016072,GO:0016434,GO:0016740,GO:0016741,GO:0022613,GO:0031167,GO:0032259,GO:0034470,GO:0034641,GO:0034660,GO:0042254,GO:0043170,GO:…	len=318	ExpAA=0.00	First60=0.00	PredHel=0	Topology=o	OTHER	0.005415	0.000525	0.000603	0.993457	NA
WP_002355897.1	E6F049	Membrane	NA	Cell division protein DivIB OS=Enterococcus faecalis TX0630 OX=749508 GN=divIB PE=3 SV=1	E. faecalis	cell division;reproduction	membrane	NA	3.58642e+06	5.25971e+06	3.47339e+06	UPI0001F0BC2E	374	374	100	100	374	99.198	757	-	len=374	ExpAA=21.44	First60=0.00	PredHel=1	Topology=i100-122o	OTHER	0.005574	0.000628	0.001083	0.992715	NA
WP_002355898.1	J6CN93	Cytoplasmic	NA	Cell division protein FtsA OS=Enterococcus faecalis ERV129 OX=1134787 GN=ftsA PE=3 SV=1	E. faecalis	cell division;cell organization and biogenesis;metabolic process;regulation of biological process;reproduction	membrane	catalytic activity;DNA binding;protein binding	1.49354e+08	1.46304e+08	1.63226e+08	UPI000005C007	440	440	100	100	440	100	890	GO:0003674,GO:0003824,GO:0005575,GO:0005623,GO:0005886,GO:0008150,GO:0009898,GO:0009987,GO:0016020,GO:0016462,GO:0016787,GO:0016817,GO:0016818,GO:0016887,GO:0017111,GO:0032153,GO:0044425,GO:0044459,GO:0044464,GO:0051301,GO:0071944,GO:0098552,GO:0098562	len=440	ExpAA=0.06	First60=0.05	PredHel=0	Topology=o	OTHER	0.00953	0.000427	0.001416	0.988626	NA
WP_002355899.1	E2YFY3	Cytoplasmic	NA	Cell division protein FtsZ OS=Enterococcus faecalis DAPTO 516 OX=749490 GN=ftsZ PE=3 SV=1	E. faecalis	cell division;cell organization and biogenesis;reproduction	cytoplasm	catalytic activity;nucleotide binding	2.89355e+08	3.13089e+08	2.70109e+08	UPI0001B2BA54	410	410	100	100	410	99.756	825	GO:0000166,GO:0001882,GO:0001883,GO:0003674,GO:0003824,GO:0003924,GO:0005488,GO:0005515,GO:0005525,GO:0005575,GO:0005622,GO:0005623,GO:0005737,GO:0008150,GO:0009987,GO:0016462,GO:0016787,GO:0016817,GO:0016818,GO:0017076,GO:0017111,GO:0019001,GO:0030428,GO:0032153,GO:0032549,GO:0032550,GO:0032553,GO:0032555,GO:0032561,GO:0035639,GO:0036094,GO:0042802,GO:0043167,GO:0043168,GO:0044424,GO:0044464,GO:…	len=410	ExpAA=0.41	First60=0.20	PredHel=0	Topology=o	OTHER	0.011594	0.001433	0.001625	0.985348	NA
WP_002355902.1	A0A1G1S8G0	Membrane	NA	Cell division protein OS=Enterococcus faecalis OX=1351 GN=BHU49_07890 PE=3 SV=1	E. faecalis	cell division	membrane	NA	471103	676010	517935	UPI00051A460B	84	85	100	99	84	98.81	161	-	len=85	ExpAA=43.90	First60=23.55	PredHel=2	Topology=o15-37i58-80o	OTHER	0.071781	0.001588	0.012829	0.913802	NA
WP_002355904.1	C0X323	Cytoplasmic	NA	DivIVA domain protein OS=Enterococcus faecalis TX0104 OX=491074 GN=divIVA PE=4 SV=1	E. faecalis	cell division;transport	cytoplasm;membrane	transporter activity	9.61607e+07	104585642	7.17559e+07	UPI000005C00D	233	233	100	100	233	100	465	GO:0003674,GO:0005488,GO:0005515,GO:0042802	len=233	ExpAA=0.00	First60=0.00	PredHel=0	Topology=o	OTHER	0.001607	0.000279	0.000318	0.997797	NA
WP_002355906.1	A0A0M2AV41	Cytoplasmic	NA	Glucose-6-phosphate 1-dehydrogenase OS=Enterococcus faecalis EnGen0354 OX=1169299 GN=zwf PE=3 SV=1	E. faecalis	metabolic process	NA	catalytic activity;nucleotide binding	1.61646e+08	1.23614e+08	1.06672e+08	UPI00019F3BA8	507	507	100	100	507	99.803	1057	-	len=507	ExpAA=0.02	First60=0.01	PredHel=0	Topology=o	OTHER	0.004012	0.000425	0.001902	0.993661	NA
WP_002355910.1	A0A3N3S388	Cytoplasmic	NA	Gfo/Idh/MocA family oxidoreductase OS=Enterococcus faecalis OX=1351 GN=EGW70_05260 PE=4 SV=1	E. faecalis	NA	NA	NA	4.25349e+06	4.32192e+06	2.3104e+06	UPI000F508978	332	332	100	100	332	99.699	682	-	len=332	ExpAA=2.91	First60=0.09	PredHel=0	Topology=o	OTHER	0.036467	0.003896	0.009785	0.949852	NA
WP_002355924.1	A0A2Z6BHK0	Cytoplasmic	NA	Antibiotic biosynthesis monooxygenase OS=Enterococcus faecalis OX=1351 GN=DRJ71_12595 PE=4 SV=1	E. faecalis	NA	NA	NA	279201	358392	84901.3	UPI0001B2EABD	110	110	100	100	110	99.091	227	-	len=110	ExpAA=0.00	First60=0.00	PredHel=0	Topology=o	OTHER	0.003555	0.00039	0.000574	0.995481	NA
WP_002355926.1	A0A1X3AW36	Cytoplasmic	NA	CBS domain containing protein OS=Enterococcus faecalis OX=1351 GN=ELS84_2697 PE=4 SV=1	E. faecalis	NA	NA	NA	3.33426e+06	2.96111e+06	3.09062e+06	UPI000A2191BA	210	209	99	100	209	100	429	GO:0006355,GO:0007154,GO:0007584,GO:0008150,GO:0009605,GO:0009889,GO:0009890,GO:0009892,GO:0009987,GO:0009991,GO:0010468,GO:0010556,GO:0010558,GO:0010605,GO:0010629,GO:0019219,GO:0019222,GO:0031323,GO:0031324,GO:0031326,GO:0031327,GO:0031667,GO:0031668,GO:0031669,GO:0031670,GO:0042221,GO:0045013,GO:0045892,GO:0045934,GO:0045990,GO:0048519,GO:0048523,GO:0050789,GO:0050794,GO:0050896,GO:0051171,GO:…	len=209	ExpAA=0.02	First60=0.01	PredHel=0	Topology=o	OTHER	0.015735	0.0144	0.001363	0.968502	NA
WP_002355947.1	J6CNW7	Cytoplasmic	NA	ATP-dependent 6-phosphofructokinase OS=Enterococcus faecalis ERV129 OX=1134787 GN=pfkA PE=3 SV=1	E. faecalis	metabolic process	cytoplasm	catalytic activity;metal ion binding;nucleotide binding	4.45901e+08	4.52708e+08	3.03356e+08	UPI000005C035	320	320	100	100	320	100	643	GO:0003674,GO:0003824,GO:0003872,GO:0005975,GO:0006082,GO:0006090,GO:0006091,GO:0006096,GO:0006116,GO:0006139,GO:0006163,GO:0006164,GO:0006165,GO:0006725,GO:0006732,GO:0006733,GO:0006734,GO:0006753,GO:0006754,GO:0006757,GO:0006793,GO:0006796,GO:0006807,GO:0008150,GO:0008152,GO:0008443,GO:0009056,GO:0009058,GO:0009108,GO:0009117,GO:0009123,GO:0009124,GO:0009126,GO:0009127,GO:0009132,GO:0009135,GO:…	len=320	ExpAA=0.18	First60=0.16	PredHel=0	Topology=o	OTHER	0.011599	0.000632	0.001679	0.98609	NA
WP_002355949.1	X5NVK0	Cytoplasmic	OG0000053	Pyruvate kinase OS=Enterococcus faecalis CBRD01 OX=1400521 GN=P746_01705 PE=3 SV=1	E. faecalis	metabolic process	NA	catalytic activity;metal ion binding	2.55986e+09	2.47248e+09	2.02655e+09	UPI0003C7B5AA	597	585	98	100	585	100	1179	GO:0001871,GO:0003674,GO:0003824,GO:0004743,GO:0005488,GO:0005575,GO:0005622,GO:0005623,GO:0005737,GO:0005829,GO:0005975,GO:0006082,GO:0006090,GO:0006091,GO:0006096,GO:0006116,GO:0006139,GO:0006163,GO:0006164,GO:0006165,GO:0006725,GO:0006732,GO:0006733,GO:0006734,GO:0006753,GO:0006754,GO:0006757,GO:0006793,GO:0006796,GO:0006807,GO:0008150,GO:0008152,GO:0009056,GO:0009058,GO:0009108,GO:0009117,GO:…	len=585	ExpAA=0.06	First60=0.04	PredHel=0	Topology=o	OTHER	0.036707	0.000744	0.01694	0.945609	NA
WP_002355952.1	J6E9J7	Cytoplasmic	NA	50S ribosomal protein L32 OS=Enterococcus faecalis ERV72 OX=1134796 GN=rpmF PE=3 SV=1	E. faecalis	metabolic process	ribosome	structural molecule activity	1.85766e+06	3.15651e+06	3.18855e+06	UPI000005C038	59	59	100	100	59	100	122	GO:0003674,GO:0003735,GO:0005198	len=59	ExpAA=0.00	First60=0.00	PredHel=0	Topology=i	OTHER	0.251124	0.018647	0.146075	0.584154	NA
WP_002355953.1	J6R1Y5	Cytoplasmic	NA	6-phosphogluconate dehydrogenase, decarboxylating OS=Enterococcus faecalis ERV85 OX=1134799 GN=HMPREF1342_03074 PE=3 SV=1	E. faecalis	metabolic process	NA	catalytic activity	1.24353e+07	2.32201e+07	5.45484e+06	UPI00019C6FB9	473	473	100	100	473	99.789	971	-	len=473	ExpAA=0.47	First60=0.08	PredHel=0	Topology=o	OTHER	0.058431	0.003255	0.018654	0.91966	NA
WP_002355954.1	E6EZZ6	Cytoplasmic	NA	Response regulator receiver domain protein OS=Enterococcus faecalis TX0630 OX=749508 GN=HMPREF9511_02404 PE=4 SV=1	E. faecalis	metabolic process;regulation of biological process;response to stimulus	NA	DNA binding	4.85195e+07	6.16869e+07	1.90712e+07	UPI000005C03A	228	228	100	100	228	100	455	-	len=228	ExpAA=0.00	First60=0.00	PredHel=0	Topology=o	OTHER	0.001851	0.000118	0.000211	0.99782	NA
WP_002355963.1	J6QR87	Cytoplasmic	NA	Response regulator receiver domain protein OS=Enterococcus faecalis ERV72 OX=1134796 GN=HMPREF1339_01031 PE=4 SV=1	E. faecalis	metabolic process;regulation of biological process;response to stimulus	NA	DNA binding	1.22585e+07	23934343	4.78753e+06	UPI000005C866	229	229	100	100	229	100	461	-	len=229	ExpAA=0.01	First60=0.00	PredHel=0	Topology=o	OTHER	0.002077	5.2e-05	0.000315	0.997556	NA
WP_002355965.1	R3JPJ1	Cytoplasmic	OG0000030	Serine--tRNA ligase OS=Enterococcus faecalis EnGen0359 OX=1169307 GN=serS PE=3 SV=1	E. faecalis	metabolic process	cytoplasm	catalytic activity;nucleotide binding	1.41392e+08	1.27782e+08	1.47077e+08	UPI00027C840E	423	423	100	100	423	99.764	874	-	len=423	ExpAA=0.01	First60=0.00	PredHel=0	Topology=o	OTHER	0.001238	0.001631	0.00023	0.996901	NA
WP_002355971.1	V7ZS97	Cytoplasmic	NA	Ribosome-binding ATPase YchF OS=Enterococcus faecalis PF3 OX=1410655 GN=ychF PE=3 SV=1	E. faecalis	NA	NA	catalytic activity;nucleotide binding	1.1857e+08	1.24384e+08	9.92313e+07	UPI000005C86C	371	371	100	100	371	100	753	GO:0003674,GO:0003824,GO:0005575,GO:0005622,GO:0005623,GO:0005737,GO:0016462,GO:0016787,GO:0016817,GO:0016818,GO:0016887,GO:0017111,GO:0044424,GO:0044464	len=371	ExpAA=0.01	First60=0.00	PredHel=0	Topology=o	OTHER	0.15013	0.036735	0.006276	0.806859	NA
WP_002355975.1	E2YTS8	Cytoplasmic	NA	ParB-like protein OS=Enterococcus faecalis EnGen0311 OX=749509 GN=HMPREF9512_00748 PE=3 SV=1	E. faecalis	NA	NA	DNA binding	6.95525e+07	7.40906e+07	6.20336e+07	UPI000005C86E	296	296	100	100	296	100	594	GO:0005575,GO:0005622,GO:0005623,GO:0007059,GO:0008150,GO:0009295,GO:0009987,GO:0022603,GO:0042173,GO:0043226,GO:0043228,GO:0043229,GO:0043232,GO:0043590,GO:0043937,GO:0043938,GO:0044424,GO:0044464,GO:0045595,GO:0045597,GO:0045881,GO:0048518,GO:0048522,GO:0050789,GO:0050793,GO:0050794,GO:0051094,GO:0065007	len=296	ExpAA=0.00	First60=0.00	PredHel=0	Topology=o	OTHER	0.003708	0.000159	0.000379	0.995754	NA
WP_002355976.1	R3HCF8	Cytoplasmic	NA	Sporulation initiation inhibitor protein soj OS=Enterococcus faecalis EnGen0359 OX=1169307 GN=WOK_00012 PE=4 SV=1	E. faecalis	NA	NA	NA	3.33197e+07	3.45322e+07	2.69961e+07	UPI000005C86F	253	253	100	100	253	100	517	GO:0008150,GO:0022603,GO:0042173,GO:0042174,GO:0043937,GO:0043939,GO:0045595,GO:0045596,GO:0048519,GO:0048523,GO:0050789,GO:0050793,GO:0050794,GO:0051093,GO:0065007	len=253	ExpAA=0.11	First60=0.11	PredHel=0	Topology=o	OTHER	0.063918	0.002235	0.177217	0.75663	NA
WP_002355989.1	A0A125W7V2	Cytoplasmic	NA	tRNA modification GTPase MnmE OS=Enterococcus faecalis TX4248 OX=749495 GN=trmE PE=3 SV=1	E. faecalis	metabolic process	cytoplasm	catalytic activity;metal ion binding;nucleotide binding	9.7236e+06	8.78273e+06	9.35623e+06	UPI000175C00F	465	465	100	100	465	100	938	-	len=465	ExpAA=0.03	First60=0.00	PredHel=0	Topology=o	OTHER	0.015757	0.002676	0.002565	0.979002	NA
WP_002355994.1	E6GJ15	Cytoplasmic	NA	Conserved carboxylase domain protein OS=Enterococcus faecalis TX0027 OX=749498 GN=HMPREF9501_00915 PE=4 SV=1	E. faecalis	NA	NA	catalytic activity	471519	504211	529312	UPI0001B2B5CA	465	465	100	100	465	99.785	957	-	len=465	ExpAA=0.00	First60=0.00	PredHel=0	Topology=o	OTHER	0.004966	0.000251	0.000599	0.994184	NA
WP_002355996.1	Q82YW3	Cytoplasmic	NA	Citrate lyase alpha chain OS=Enterococcus faecalis (strain ATCC 700802 / V583) OX=226185 GN=citF PE=4 SV=1	E. faecalis	metabolic process	cytoplasm	catalytic activity	742337	1.41538e+06	269488	UPI000005C883	470	510	100	92	470	99.787	949	-	len=510	ExpAA=0.06	First60=0.00	PredHel=0	Topology=o	OTHER	0.006306	0.000381	0.000828	0.992485	NA
WP_002356013.1	A0A1X3BQ51	Cytoplasmic	NA	Chromosomal replication initiator protein DnaA OS=Enterococcus faecalis OX=1351 GN=dnaA PE=3 SV=1	E. faecalis	metabolic process;regulation of biological process	cytoplasm	DNA binding;nucleotide binding	8.25935e+06	8.04325e+06	8.73265e+06	UPI000A2634C8	444	447	100	99	444	99.775	910	GO:0003674,GO:0003676,GO:0003677,GO:0003688,GO:0003690,GO:0005488,GO:0005515,GO:0005575,GO:0005622,GO:0005623,GO:0005737,GO:0005886,GO:0006139,GO:0006259,GO:0006260,GO:0006261,GO:0006270,GO:0006725,GO:0006807,GO:0008150,GO:0008152,GO:0009058,GO:0009059,GO:0009987,GO:0016020,GO:0034641,GO:0034645,GO:0042802,GO:0043170,GO:0043565,GO:0044237,GO:0044238,GO:0044249,GO:0044260,GO:0044424,GO:0044464,GO:…	len=447	ExpAA=0.02	First60=0.00	PredHel=0	Topology=o	OTHER	0.003245	0.000253	0.000713	0.99579	NA
WP_002356014.1	S4FLL3	Cytoplasmic	NA	Beta sliding clamp OS=Enterococcus faecalis WKS-26-18-2 OX=1244144 GN=D351_02056 PE=3 SV=1	E. faecalis	metabolic process	cytoplasm	catalytic activity;DNA binding	9.69906e+07	1.05087e+08	8.29054e+07	UPI000005BC7D	376	376	100	100	376	100	761	-	len=376	ExpAA=0.01	First60=0.01	PredHel=0	Topology=o	OTHER	0.031878	0.001368	0.001783	0.964971	NA
WP_002356016.1	V7ZUK8	Cytoplasmic	NA	DNA replication and repair protein RecF OS=Enterococcus faecalis PF3 OX=1410655 GN=recF PE=3 SV=1	E. faecalis	cell communication;metabolic process;response to stimulus	cytoplasm	DNA binding;nucleotide binding	946376	864239	788384	UPI0003D2857B	195	375	100	52	195	99.487	398	GO:0000731,GO:0005575,GO:0005622,GO:0005623,GO:0006139,GO:0006259,GO:0006281,GO:0006302,GO:0006725,GO:0006807,GO:0006950,GO:0006974,GO:0008150,GO:0008152,GO:0009058,GO:0009059,GO:0009295,GO:0009987,GO:0018130,GO:0019438,GO:0033554,GO:0034641,GO:0034645,GO:0034654,GO:0043170,GO:0043226,GO:0043228,GO:0043229,GO:0043232,GO:0043590,GO:0044237,GO:0044238,GO:0044249,GO:0044260,GO:0044271,GO:0044424,GO:…	len=375	ExpAA=0.01	First60=0.00	PredHel=0	Topology=o	OTHER	0.003995	0.000262	0.000375	0.995368	NA
WP_002356019.1	C7V760	Cytoplasmic	NA	30S ribosomal protein S6 OS=Enterococcus faecalis CH188 OX=565644 GN=rpsF PE=3 SV=1	E. faecalis	metabolic process	ribosome	RNA binding;structural molecule activity	1.15695e+08	2.09863e+08	5.39689e+07	UPI000005BC82	100	100	100	100	100	100	204	GO:0003674,GO:0003676,GO:0003723,GO:0003735,GO:0005198,GO:0005488,GO:0005575,GO:0005622,GO:0005623,GO:0005737,GO:0005829,GO:0005840,GO:0015935,GO:0019843,GO:0022626,GO:0022627,GO:0032991,GO:0043226,GO:0043228,GO:0043229,GO:0043232,GO:0044391,GO:0044422,GO:0044424,GO:0044444,GO:0044445,GO:0044446,GO:0044464,GO:0070181,GO:0097159,GO:1901363,GO:1990904	len=100	ExpAA=0.04	First60=0.00	PredHel=0	Topology=i	OTHER	0.002623	0.000143	0.000394	0.99684	NA
WP_002356021.1	J5IWH4	Cytoplasmic	NA	30S ribosomal protein S18 OS=Enterococcus faecalis ERV81 OX=1134798 GN=rpsR PE=3 SV=1	E. faecalis	metabolic process	ribosome	RNA binding;structural molecule activity	3.16703e+07	3.86494e+07	4.27355e+07	UPI000005BC84	79	79	100	100	79	100	160	GO:0003674,GO:0003735,GO:0005198,GO:0005575,GO:0005622,GO:0005623,GO:0005737,GO:0005829,GO:0005840,GO:0006412,GO:0006518,GO:0006807,GO:0008150,GO:0008152,GO:0009058,GO:0009059,GO:0009987,GO:0010467,GO:0015935,GO:0019538,GO:0022626,GO:0022627,GO:0032991,GO:0034641,GO:0034645,GO:0043043,GO:0043170,GO:0043226,GO:0043228,GO:0043229,GO:0043232,GO:0043603,GO:0043604,GO:0044237,GO:0044238,GO:0044249,GO:…	len=79	ExpAA=0.00	First60=0.00	PredHel=0	Topology=i	OTHER	0.007372	0.009504	0.002754	0.98037	NA
WP_002356023.1	A0A507HMI2	Cytoplasmic	NA	50S ribosomal protein L9 OS=Enterococcus faecalis OX=1351 GN=rplI PE=3 SV=1	E. faecalis	NA	NA	NA	2.224e+06	2.8632e+06	1.29027e+06	UPI000CF271B5	150	150	100	100	150	99.333	298	GO:0003674,GO:0003676,GO:0003723,GO:0005488,GO:0005575,GO:0005622,GO:0005623,GO:0005737,GO:0005829,GO:0005840,GO:0006412,GO:0006518,GO:0006807,GO:0008150,GO:0008152,GO:0009058,GO:0009059,GO:0009987,GO:0010467,GO:0015934,GO:0019538,GO:0022625,GO:0022626,GO:0032991,GO:0034641,GO:0034645,GO:0043043,GO:0043170,GO:0043226,GO:0043228,GO:0043229,GO:0043232,GO:0043603,GO:0043604,GO:0044237,GO:0044238,GO:…	len=150	ExpAA=0.00	First60=0.00	PredHel=0	Topology=o	OTHER	0.024693	0.000926	0.002837	0.971544	NA
WP_002356030.1	C7V774	Cytoplasmic	NA	EIIAB-Man OS=Enterococcus faecalis CH188 OX=565644 GN=EFNG_02597 PE=4 SV=1	E. faecalis	transport	cytoplasm	catalytic activity;transporter activity	2.6059e+08	3.87471e+08	1.24073e+08	UPI000005BC8D	330	330	100	100	330	100	661	-	len=330	ExpAA=0.01	First60=0.00	PredHel=0	Topology=o	OTHER	0.013715	0.001556	0.002811	0.981917	NA
WP_002356031.1	A0A6N0WDG4	Membrane	NA	Mannose/fructose/sorbose family PTS transporter subunit IIC OS=Enterococcus faecalis OX=1351 GN=GKQ55_13240 PE=4 SV=1	E. faecalis	NA	NA	NA	3.82342e+06	7.75583e+06	5.01837e+06	UPI00115A38C3	267	267	100	100	267	99.625	514	-	len=267	ExpAA=163.60	First60=42.46	PredHel=7	Topology=i2-21o31-53i60-82o97-119i140-162o177-199i206-239o	OTHER	0.059938	0.000536	0.209931	0.729595	NA
WP_002356032.1	C7V776	Membrane	NA	PTS system mannose/fructose/sorbose-specific IID component OS=Enterococcus faecalis CH188 OX=565644 GN=EFNG_02599 PE=4 SV=1	E. faecalis	transport	membrane	NA	4.03495e+07	7.72879e+07	5.20402e+07	UPI000005BC8F	303	303	100	100	303	100	611	-	len=303	ExpAA=77.11	First60=0.02	PredHel=3	Topology=i125-147o260-277i284-302o	OTHER	0.005117	0.000705	0.00234	0.991837	NA
WP_002356033.1	S4FBS9	Cytoplasmic	NA	Uncharacterized protein OS=Enterococcus faecalis WKS-26-18-2 OX=1244144 GN=D351_02035 PE=4 SV=1	E. faecalis	NA	NA	NA	1.31936e+06	944047	1.15038e+06	UPI000353D34E	125	125	100	100	125	99.2	255	-	len=125	ExpAA=0.13	First60=0.12	PredHel=0	Topology=o	OTHER	0.003505	0.000228	0.001646	0.994621	NA
WP_002356048.1	A0A0M2AGU1	Cytoplasmic	NA	Glutamate 5-kinase OS=Enterococcus faecalis EnGen0302 OX=1158660 GN=proB PE=3 SV=1	E. faecalis	metabolic process	cytoplasm	catalytic activity;nucleotide binding	340559	1.09073e+06	1.42222e+06	UPI000005BC9E	271	283	100	96	271	100	548	GO:0003674,GO:0003824,GO:0004350,GO:0008150,GO:0008152,GO:0016491,GO:0016620,GO:0016903,GO:0055114	len=283	ExpAA=0.19	First60=0.17	PredHel=0	Topology=o	OTHER	0.011231	0.000804	0.00094	0.987025	NA
WP_002356057.1	A0A6M1FJ81	Cytoplasmic	NA	23S rRNA (Guanosine(2251)-2'-O)-methyltransferase RlmB OS=Enterococcus faecalis OX=1351 GN=rlmB PE=4 SV=1	E. faecalis	NA	NA	NA	7.14373e+06	7.04274e+06	7.00163e+06	UPI0001B6FFAE	285	285	100	100	285	99.649	587	GO:0000154,GO:0000451,GO:0000453,GO:0001510,GO:0003674,GO:0003824,GO:0005575,GO:0005622,GO:0005623,GO:0005737,GO:0005829,GO:0006139,GO:0006364,GO:0006396,GO:0006725,GO:0006807,GO:0008150,GO:0008152,GO:0008168,GO:0008171,GO:0008173,GO:0008649,GO:0008757,GO:0009451,GO:0009987,GO:0010467,GO:0016070,GO:0016072,GO:0016435,GO:0016740,GO:0016741,GO:0022613,GO:0031167,GO:0032259,GO:0034470,GO:0034641,GO:…	len=285	ExpAA=0.32	First60=0.00	PredHel=0	Topology=o	OTHER	0.015554	0.001881	0.001972	0.980593	NA
WP_002356061.1	E6I7A1	Cytoplasmic	NA	4-diphosphocytidyl-2-C-methyl-D-erythritol kinase OS=Enterococcus faecalis TX0645 OX=749510 GN=ispE PE=3 SV=1	E. faecalis	metabolic process	NA	catalytic activity;nucleotide binding	4.34728e+06	3230657	1.64154e+06	UPI0001B2EFA7	283	283	100	100	283	99.647	584	GO:0003674,GO:0003824,GO:0006793,GO:0006796,GO:0008150,GO:0008152,GO:0009987,GO:0016301,GO:0016310,GO:0016740,GO:0016772,GO:0016773,GO:0044237,GO:0050515	len=283	ExpAA=0.22	First60=0.00	PredHel=0	Topology=o	OTHER	0.001468	0.000404	0.000183	0.997946	NA
WP_002356081.1	A0A4Q5JWW2	Cytoplasmic	NA	Crp/Fnr family transcriptional regulator OS=Enterococcus faecalis OX=1351 GN=CYQ48_09375 PE=4 SV=1	E. faecalis	NA	NA	NA	7.12964e+06	6.90334e+06	7.55913e+06	UPI0001B25EBB	217	217	100	100	217	99.539	442	-	len=217	ExpAA=0.01	First60=0.00	PredHel=0	Topology=o	OTHER	0.003268	0.000173	0.000558	0.996001	NA
WP_002356090.1	J6QWI0	Cytoplasmic	NA	Uncharacterized protein OS=Enterococcus faecalis ERV81 OX=1134798 GN=HMPREF1341_01693 PE=3 SV=1	E. faecalis	NA	NA	NA	2.9484e+08	4.69201e+08	1.48549e+08	UPI00019C7250	186	186	100	100	186	99.462	367	-	len=186	ExpAA=0.01	First60=0.01	PredHel=0	Topology=o	OTHER	0.004503	0.000306	0.000341	0.99485	NA
WP_002356101.1	A0A0M2AFM1	Membrane	NA	Major facilitator superfamily transporter OS=Enterococcus faecalis EnGen0302 OX=1158660 GN=UMC_00127 PE=4 SV=1	E. faecalis	transport	membrane	transporter activity	8996074	1.44872e+07	1.32939e+07	UPI000005BCC5	411	411	100	100	411	100	822	-	len=411	ExpAA=240.10	First60=37.87	PredHel=11	Topology=i13-35o45-67i80-99o104-126i139-161o167-189i215-237o242-262i283-305o335-357i370-387o	OTHER	0.005707	0.000167	0.001399	0.992727	NA
WP_002356122.1	A0A0M2AXN4	Cytoplasmic	NA	L-serine dehydratase OS=Enterococcus faecalis EnGen0354 OX=1169299 GN=WO5_00149 PE=3 SV=1	E. faecalis	metabolic process	NA	catalytic activity	744306	3.17558e+06	1.48747e+06	UPI000005BCD4	297	297	100	100	297	100	597	-	len=297	ExpAA=3.80	First60=0.00	PredHel=0	Topology=o	OTHER	0.00403	0.005702	0.000456	0.989813	NA
WP_002356125.1	C7CZP0	Cytoplasmic	NA	Arginine repressor OS=Enterococcus faecalis T2 OX=565637 GN=argR PE=3 SV=1	E. faecalis	cell organization and biogenesis;metabolic process;regulation of biological process	cytoplasm	DNA binding	1186474	1.17611e+06	837027	UPI000005BCD7	159	159	100	100	159	100	322	-	len=159	ExpAA=0.05	First60=0.00	PredHel=0	Topology=o	OTHER	0.007245	0.001467	0.00097	0.990318	NA
WP_002356129.1	U6S5Q1	Cytoplasmic	NA	Arginine deiminase OS=Enterococcus faecalis VC1B-1 OX=1244143 GN=arcA PE=3 SV=1	E. faecalis	metabolic process	cytoplasm	catalytic activity	2.3063e+07	3.91547e+07	1.11534e+07	UPI000004CCBE	408	408	100	100	408	100	840	-	len=408	ExpAA=0.00	First60=0.00	PredHel=0	Topology=o	OTHER	0.000869	6.3e-05	0.000119	0.998949	NA
WP_002356133.1	A0A3N3ZB77	Cytoplasmic	NA	Crp/Fnr family transcriptional regulator OS=Enterococcus faecalis OX=1351 GN=EGW70_07780 PE=4 SV=1	E. faecalis	NA	NA	NA	210941	635325	111129	UPI00032E7CA7	230	230	100	100	230	99.565	476	GO:0006355,GO:0008150,GO:0009889,GO:0010468,GO:0010556,GO:0019219,GO:0019222,GO:0031323,GO:0031326,GO:0050789,GO:0050794,GO:0051171,GO:0051252,GO:0060255,GO:0065007,GO:0080090,GO:1903506,GO:2000112,GO:2001141	len=230	ExpAA=0.04	First60=0.00	PredHel=0	Topology=o	OTHER	0.003024	0.000331	0.000376	0.996269	NA
WP_002356134.1	A0A6I4XVB3	Membrane	NA	YfcC family protein OS=Enterococcus faecalis OX=1351 GN=GTI81_08395 PE=4 SV=1	E. faecalis	NA	NA	NA	265310	1.17557e+06	188249	UPI001323E3B7	483	483	100	100	483	99.586	946	-	len=483	ExpAA=264.33	First60=22.33	PredHel=13	Topology=i12-34o70-92i105-127o132-154i156-178o191-213i257-275o295-317i337-354o367-389i391-410o420-442i463-482o	OTHER	0.456014	0.004264	0.083706	0.456016	NA
WP_002356158.1	A0A1X3BWY5	Cytoplasmic	NA	GMP synthase [glutamine-hydrolyzing] OS=Enterococcus faecalis OX=1351 GN=guaA PE=3 SV=1	E. faecalis	metabolic process	NA	catalytic activity;nucleotide binding	4.61329e+08	5.00786e+08	2.6484e+08	UPI000330CF75	514	520	100	99	514	99.805	1050	GO:0003674,GO:0003824,GO:0003921,GO:0003922,GO:0006139,GO:0006163,GO:0006164,GO:0006177,GO:0006725,GO:0006753,GO:0006793,GO:0006796,GO:0006807,GO:0008150,GO:0008152,GO:0009058,GO:0009116,GO:0009117,GO:0009119,GO:0009123,GO:0009124,GO:0009126,GO:0009127,GO:0009150,GO:0009152,GO:0009156,GO:0009161,GO:0009163,GO:0009165,GO:0009167,GO:0009168,GO:0009259,GO:0009260,GO:0009987,GO:0016874,GO:0016879,GO:…	len=520	ExpAA=0.11	First60=0.01	PredHel=0	Topology=o	OTHER	0.00237	0.000977	0.00026	0.996393	NA
WP_002356160.1	A0A6N0WJ14	Cytoplasmic	NA	Type I pantothenate kinase OS=Enterococcus faecalis OX=1351 GN=GKQ55_13690 PE=4 SV=1	E. faecalis	NA	NA	NA	7.4927e+06	7.13554e+06	4.93135e+06	UPI00157FD72F	307	307	100	100	307	99.674	628	GO:0003674,GO:0003824,GO:0004594,GO:0005575,GO:0005622,GO:0005623,GO:0005737,GO:0005829,GO:0006139,GO:0006163,GO:0006164,GO:0006725,GO:0006732,GO:0006753,GO:0006793,GO:0006796,GO:0006807,GO:0008150,GO:0008152,GO:0009058,GO:0009108,GO:0009117,GO:0009150,GO:0009152,GO:0009165,GO:0009259,GO:0009260,GO:0009987,GO:0015936,GO:0015937,GO:0016301,GO:0016310,GO:0016740,GO:0016772,GO:0016773,GO:0018130,GO:…	len=307	ExpAA=8.58	First60=0.00	PredHel=0	Topology=o	OTHER	0.002296	0.000177	0.000367	0.997161	NA
WP_002356162.1	E6H7H8	Cytoplasmic	NA	Methyltransferase small domain protein OS=Enterococcus faecalis TX0309B OX=749504 GN=HMPREF9507_02841 PE=4 SV=1	E. faecalis	metabolic process	NA	catalytic activity	806015	1.0598e+06	414623	UPI000005BD17	202	202	100	100	202	99.505	417	GO:0003674,GO:0003824,GO:0005575,GO:0005622,GO:0005623,GO:0005737,GO:0008150,GO:0008152,GO:0008168,GO:0008757,GO:0016740,GO:0016741,GO:0032259,GO:0044424,GO:0044464	len=202	ExpAA=5.45	First60=0.01	PredHel=0	Topology=o	OTHER	0.007773	0.000372	0.000651	0.991204	NA
WP_002356163.1	A0A507HBE8	Cytoplasmic	NA	Adenosine deaminase OS=Enterococcus faecalis OX=1351 GN=add PE=3 SV=1	E. faecalis	NA	NA	NA	550764	830674	463715	UPI0011428D5E	326	343	99	95	325	99.385	667	-	len=343	ExpAA=0.00	First60=0.00	PredHel=0	Topology=o	OTHER	0.003349	0.000366	0.000767	0.995518	NA
WP_002356165.1	A0A2S7LXP2	Cytoplasmic	NA	Pyrimidine-nucleoside phosphorylase OS=Enterococcus faecalis OX=1351 GN=deoA PE=3 SV=1	E. faecalis	NA	NA	NA	5.09111e+07	6.14836e+07	2.5936e+07	UPI00032F364D	433	433	100	100	433	99.769	865	GO:0003674,GO:0003824,GO:0004645,GO:0005575,GO:0005622,GO:0005623,GO:0005737,GO:0005829,GO:0009032,GO:0016740,GO:0016757,GO:0016758,GO:0016763,GO:0044424,GO:0044444,GO:0044464	len=433	ExpAA=0.59	First60=0.01	PredHel=0	Topology=o	OTHER	0.002411	0.000124	0.000315	0.997151	NA
WP_002356168.1	E0HE79	Extracytoplasmic	NA	Basic membrane protein OS=Enterococcus faecalis TX0411 OX=749506 GN=HMPREF9509_01921 PE=3 SV=1	E. faecalis	NA	membrane	NA	1.50766e+08	1.75483e+08	1.42705e+08	UPI0001B2B2FC	357	357	100	100	357	99.44	716	-	len=357	ExpAA=11.87	First60=11.85	PredHel=0	Topology=o	LIPO(Sec/SPII)	0.001053	9.6e-05	0.998642	0.000209	CS pos: 22-23. LAA-CG. Pr: 0.9992
WP_002356169.1	J6QV48	Extracytoplasmic	NA	Basic membrane protein OS=Enterococcus faecalis ERV72 OX=1134796 GN=HMPREF1339_00739 PE=3 SV=1	E. faecalis	NA	membrane	NA	3.59164e+08	3.43788e+08	2.84112e+08	UPI00019C750D	375	361	96	100	361	100	714	-	len=361	ExpAA=8.04	First60=8.04	PredHel=0	Topology=o	LIPO(Sec/SPII)	0.001986	0.000178	0.997497	0.000339	CS pos: 22-23. LAA-CG. Pr: 0.9984
WP_002356171.1	A0A3N3Z9M1	Membrane	NA	ABC transporter permease OS=Enterococcus faecalis OX=1351 GN=EGW70_04220 PE=4 SV=1	E. faecalis	NA	NA	NA	1.27023e+06	2.08987e+06	1.34415e+06	UPI000F50C024	380	377	99	100	377	99.469	732	-	len=377	ExpAA=189.68	First60=29.19	PredHel=8	Topology=i12-34o54-73i78-100o110-132i197-215o244-266i286-308o328-347i	OTHER	0.033347	0.000458	0.009553	0.956643	NA
WP_002356172.1	J5JBU6	Membrane	NA	Branched-chain amino acid ABC transporter, permease protein OS=Enterococcus faecalis ERV93 OX=1134800 GN=HMPREF1343_02579 PE=4 SV=1	E. faecalis	transport	membrane	transporter activity	2.72371e+06	3.03132e+06	2.69601e+06	UPI00019C750F	317	317	100	100	317	99.685	624	-	len=317	ExpAA=190.97	First60=42.86	PredHel=9	Topology=i7-29o39-58i65-87o97-119i131-150o155-172i203-225o240-262i282-301o	OTHER	0.157272	0.009522	0.10066	0.732545	NA
WP_002356179.1	A0A6M1FM35	Cytoplasmic	NA	Phosphopentomutase OS=Enterococcus faecalis OX=1351 GN=deoB PE=4 SV=1	E. faecalis	NA	NA	NA	1.17452e+08	1.49223e+08	4.47614e+07	UPI0001B6FFD3	388	388	100	100	388	99.742	796	GO:0003674,GO:0003824,GO:0005575,GO:0005622,GO:0005623,GO:0005737,GO:0005829,GO:0008973,GO:0016853,GO:0016866,GO:0016868,GO:0044424,GO:0044444,GO:0044464	len=388	ExpAA=0.00	First60=0.00	PredHel=0	Topology=o	OTHER	0.019948	0.003904	0.002926	0.973221	NA
WP_002356180.1	R3HAW3	Cytoplasmic	NA	Purine nucleoside phosphorylase OS=Enterococcus faecalis EnGen0359 OX=1169307 GN=WOK_00208 PE=3 SV=1	E. faecalis	metabolic process	NA	catalytic activity	135275	325496	46081.1	UPI00032FA7C1	272	272	100	100	272	99.632	555	-	len=272	ExpAA=1.29	First60=0.05	PredHel=0	Topology=o	OTHER	0.006695	0.004266	0.000473	0.988566	NA
WP_002356188.1	D4ELE4	Cytoplasmic	NA	Resolvase, N-terminal domain protein OS=Enterococcus faecalis S613 OX=699185 GN=HMPREF9376_01465 PE=4 SV=1	E. faecalis	metabolic process	NA	catalytic activity;DNA binding	7.44929e+06	5.88711e+06	6.06051e+06	UPI000005BD2D	191	191	100	100	191	100	394	-	len=191	ExpAA=0.01	First60=0.00	PredHel=0	Topology=o	OTHER	0.006035	0.000426	0.013489	0.980049	NA
WP_002356190.1	E0HE97	Cytoplasmic	NA	30S ribosomal protein S12 OS=Enterococcus faecalis TX0411 OX=749506 GN=rpsL PE=3 SV=1	E. faecalis	metabolic process	ribosome	RNA binding;structural molecule activity	2.5705e+08	177580587	302297335	UPI00019CD288	137	137	100	100	137	99.27	277	GO:0003674,GO:0003735,GO:0005198,GO:0005575,GO:0005622,GO:0005623,GO:0005737,GO:0005840,GO:0006412,GO:0006518,GO:0006807,GO:0008150,GO:0008152,GO:0009058,GO:0009059,GO:0009987,GO:0010467,GO:0019538,GO:0032991,GO:0034641,GO:0034645,GO:0043043,GO:0043170,GO:0043226,GO:0043228,GO:0043229,GO:0043232,GO:0043603,GO:0043604,GO:0044237,GO:0044238,GO:0044249,GO:0044260,GO:0044267,GO:0044271,GO:0044424,GO:…	len=137	ExpAA=0.08	First60=0.00	PredHel=0	Topology=o	OTHER	0.068362	0.010855	0.006209	0.914574	NA
WP_002356191.1	E6H7K2	Cytoplasmic	NA	30S ribosomal protein S7 OS=Enterococcus faecalis TX0309B OX=749504 GN=rpsG PE=3 SV=1	E. faecalis	metabolic process	ribosome	RNA binding;structural molecule activity	4.88281e+08	4.88708e+08	4.44861e+08	UPI000005BD30	156	156	100	100	156	100	320	GO:0000028,GO:0003674,GO:0003676,GO:0003723,GO:0003729,GO:0003735,GO:0005198,GO:0005488,GO:0005575,GO:0005622,GO:0005623,GO:0005737,GO:0005829,GO:0005840,GO:0006412,GO:0006518,GO:0006807,GO:0006996,GO:0008150,GO:0008152,GO:0009058,GO:0009059,GO:0009987,GO:0010467,GO:0015935,GO:0016043,GO:0019538,GO:0019843,GO:0022607,GO:0022613,GO:0022618,GO:0022626,GO:0022627,GO:0032991,GO:0034622,GO:0034641,GO:…	len=156	ExpAA=0.00	First60=0.00	PredHel=0	Topology=o	OTHER	0.003655	0.000309	0.000349	0.995687	NA
WP_002356192.1	A0A1X3AIS1	Cytoplasmic	OG0000051	Elongation factor G OS=Enterococcus faecalis OX=1351 GN=fusA PE=3 SV=1	E. faecalis	metabolic process	cytoplasm	catalytic activity;nucleotide binding;RNA binding	1.73581e+09	1.81429e+09	1.70195e+09	UPI000A230053	678	693	100	98	678	100	1396	-	len=693	ExpAA=0.04	First60=0.00	PredHel=0	Topology=o	OTHER	0.011025	0.001751	0.001546	0.985679	NA
WP_002356194.1	J6EBF9	Cytoplasmic	OG0000025	Elongation factor Tu OS=Enterococcus faecalis ERV63 OX=1134793 GN=tuf PE=3 SV=1	E. faecalis	metabolic process	cytoplasm	catalytic activity;nucleotide binding;RNA binding	5.55217e+09	5.5067e+09	5.99741e+09	UPI000005BD32	395	395	100	100	395	100	798	GO:0005575,GO:0005622,GO:0005623,GO:0005737,GO:0044424,GO:0044464	len=395	ExpAA=0.04	First60=0.01	PredHel=0	Topology=o	OTHER	0.063231	0.023871	0.00496	0.907937	NA
WP_002356199.1	E6H7K9	Cytoplasmic	NA	50S ribosomal protein L3 OS=Enterococcus faecalis TX0309B OX=749504 GN=rplC PE=3 SV=1	E. faecalis	metabolic process	ribosome	RNA binding;structural molecule activity	5.45586e+08	4.51684e+08	5.57319e+08	UPI000005BD36	209	209	100	100	209	100	417	GO:0008150,GO:0009893,GO:0010468,GO:0010604,GO:0010628,GO:0019219,GO:0019222,GO:0031323,GO:0031325,GO:0044087,GO:0044089,GO:0045935,GO:0048518,GO:0048522,GO:0050789,GO:0050794,GO:0051171,GO:0051173,GO:0051252,GO:0051254,GO:0060255,GO:0065007,GO:0080090,GO:0090069,GO:0090070,GO:2000232,GO:2000234	len=209	ExpAA=0.00	First60=0.00	PredHel=0	Topology=o	OTHER	0.0446	0.001254	0.001911	0.952235	NA
WP_002356200.1	E6EUF6	Cytoplasmic	OG0000055	50S ribosomal protein L4 OS=Enterococcus faecalis TX0630 OX=749508 GN=rplD PE=3 SV=1	E. faecalis	metabolic process	ribosome	RNA binding;structural molecule activity	334071742	2.97303e+08	3.89258e+08	UPI000175BD6E	207	207	100	100	207	100	419	GO:0003674,GO:0003676,GO:0003723,GO:0003735,GO:0005198,GO:0005488,GO:0005575,GO:0005622,GO:0005623,GO:0005737,GO:0005829,GO:0005840,GO:0006412,GO:0006518,GO:0006807,GO:0008150,GO:0008152,GO:0009058,GO:0009059,GO:0009987,GO:0010467,GO:0015934,GO:0019538,GO:0022625,GO:0022626,GO:0032991,GO:0034641,GO:0034645,GO:0043043,GO:0043170,GO:0043226,GO:0043228,GO:0043229,GO:0043232,GO:0043603,GO:0043604,GO:…	len=207	ExpAA=0.00	First60=0.00	PredHel=0	Topology=o	OTHER	0.005008	0.00186	0.000662	0.992471	NA
WP_002356204.1	Q839G1	Cytoplasmic	NA	50S ribosomal protein L2 OS=Enterococcus faecalis (strain ATCC 700802 / V583) OX=226185 GN=rplB PE=3 SV=1	E. faecalis	metabolic process	ribosome	catalytic activity;RNA binding;structural molecule activity	9.92122e+08	1.05129e+09	1.09913e+09	UPI000005BD39	276	276	100	100	276	100	560	GO:0002181,GO:0003674,GO:0003676,GO:0003723,GO:0003735,GO:0005198,GO:0005488,GO:0005575,GO:0005622,GO:0005623,GO:0005737,GO:0005829,GO:0005840,GO:0006412,GO:0006518,GO:0006807,GO:0008150,GO:0008152,GO:0009058,GO:0009059,GO:0009987,GO:0010467,GO:0015934,GO:0019538,GO:0022625,GO:0022626,GO:0032991,GO:0034641,GO:0034645,GO:0043043,GO:0043170,GO:0043226,GO:0043228,GO:0043229,GO:0043232,GO:0043603,GO:…	len=276	ExpAA=0.00	First60=0.00	PredHel=0	Topology=o	OTHER	0.014438	0.004344	0.003079	0.978139	NA
WP_002356205.1	J6MGF0	Cytoplasmic	NA	30S ribosomal protein S19 OS=Enterococcus faecalis ERV116 OX=1134786 GN=rpsS PE=3 SV=1	E. faecalis	metabolic process	ribosome	RNA binding;structural molecule activity	1.47295e+08	161311082	1.51382e+08	UPI000005BD3A	92	92	100	100	92	100	189	GO:0000028,GO:0003674,GO:0003735,GO:0005198,GO:0005575,GO:0005622,GO:0005623,GO:0005737,GO:0005829,GO:0005840,GO:0006996,GO:0008150,GO:0009987,GO:0015935,GO:0016043,GO:0022607,GO:0022613,GO:0022618,GO:0022626,GO:0022627,GO:0032991,GO:0034622,GO:0042254,GO:0042255,GO:0042274,GO:0043226,GO:0043228,GO:0043229,GO:0043232,GO:0043933,GO:0044085,GO:0044391,GO:0044422,GO:0044424,GO:0044444,GO:0044445,GO:…	len=92	ExpAA=0.59	First60=0.59	PredHel=0	Topology=o	OTHER	0.005248	0.000964	0.001733	0.992055	NA
WP_002356206.1	U6S492	Cytoplasmic	NA	50S ribosomal protein L22 OS=Enterococcus faecalis VC1B-1 OX=1244143 GN=rplV PE=3 SV=1	E. faecalis	metabolic process	ribosome	RNA binding;structural molecule activity	2.9268e+08	2.5549e+08	2.46963e+08	UPI000175BDDB	117	115	98	100	115	100	228	GO:0003674,GO:0003735,GO:0005198,GO:0005575,GO:0005622,GO:0005623,GO:0005737,GO:0005829,GO:0005840,GO:0015934,GO:0022625,GO:0022626,GO:0032991,GO:0043226,GO:0043228,GO:0043229,GO:0043232,GO:0044391,GO:0044422,GO:0044424,GO:0044444,GO:0044445,GO:0044446,GO:0044464,GO:1990904	len=115	ExpAA=0.00	First60=0.00	PredHel=0	Topology=o	OTHER	0.006211	0.004124	0.000565	0.9891	NA
WP_002356207.1	J6EA13	Cytoplasmic	NA	30S ribosomal protein S3 OS=Enterococcus faecalis ERV68 OX=1134795 GN=rpsC PE=3 SV=1	E. faecalis	metabolic process	ribosome	RNA binding;structural molecule activity	4.56263e+08	4.03763e+08	5.00799e+08	UPI000005BD3C	218	218	100	100	218	100	440	GO:0002181,GO:0003674,GO:0003735,GO:0005198,GO:0005575,GO:0005622,GO:0005623,GO:0005737,GO:0005829,GO:0005840,GO:0006412,GO:0006518,GO:0006807,GO:0008150,GO:0008152,GO:0009058,GO:0009059,GO:0009987,GO:0010467,GO:0015935,GO:0019538,GO:0022626,GO:0022627,GO:0032991,GO:0034641,GO:0034645,GO:0043043,GO:0043170,GO:0043226,GO:0043228,GO:0043229,GO:0043232,GO:0043603,GO:0043604,GO:0044237,GO:0044238,GO:…	len=218	ExpAA=0.00	First60=0.00	PredHel=0	Topology=o	OTHER	0.00228	0.000535	0.000335	0.996849	NA
WP_002356208.1	E2YYG9	Cytoplasmic	NA	50S ribosomal protein L16 OS=Enterococcus faecalis EnGen0311 OX=749509 GN=rplP PE=3 SV=1	E. faecalis	metabolic process	ribosome	RNA binding;structural molecule activity	70374548	5.86108e+07	7.82349e+07	UPI000005BD3D	144	144	100	100	144	100	284	GO:0003674,GO:0003676,GO:0003723,GO:0003735,GO:0005198,GO:0005488,GO:0005575,GO:0005622,GO:0005623,GO:0005737,GO:0005829,GO:0005840,GO:0015934,GO:0019843,GO:0022625,GO:0022626,GO:0032991,GO:0043226,GO:0043228,GO:0043229,GO:0043232,GO:0044391,GO:0044422,GO:0044424,GO:0044444,GO:0044445,GO:0044446,GO:0044464,GO:0097159,GO:1901363,GO:1990904	len=144	ExpAA=0.00	First60=0.00	PredHel=0	Topology=o	OTHER	0.007836	0.004615	0.003246	0.984302	NA
WP_002356211.1	R3JMP0	Cytoplasmic	NA	50S ribosomal protein L14 OS=Enterococcus faecalis EnGen0359 OX=1169307 GN=rplN PE=3 SV=1	E. faecalis	metabolic process	ribosome	RNA binding;structural molecule activity	2.02648e+08	1.98433e+08	2.06998e+08	UPI000005BD40	122	122	100	100	122	100	239	GO:0003674,GO:0003676,GO:0003723,GO:0003735,GO:0005198,GO:0005488,GO:0005575,GO:0005622,GO:0005623,GO:0005737,GO:0005829,GO:0005840,GO:0015934,GO:0019843,GO:0022625,GO:0022626,GO:0032991,GO:0043226,GO:0043228,GO:0043229,GO:0043232,GO:0044391,GO:0044422,GO:0044424,GO:0044444,GO:0044445,GO:0044446,GO:0044464,GO:0070180,GO:0097159,GO:1901363,GO:1990904	len=122	ExpAA=0.00	First60=0.00	PredHel=0	Topology=o	OTHER	0.019031	0.014133	0.004043	0.962793	NA
WP_002356213.1	A0A6I4XS18	Cytoplasmic	NA	50S ribosomal protein L5 OS=Enterococcus faecalis OX=1351 GN=rplE PE=3 SV=1	E. faecalis	NA	NA	NA	1001678425	9.00242e+08	1.06367e+09	UPI00132569AE	179	179	100	100	179	99.441	360	GO:0000027,GO:0003674,GO:0003676,GO:0003723,GO:0003735,GO:0005198,GO:0005488,GO:0005575,GO:0005622,GO:0005623,GO:0005737,GO:0005829,GO:0005840,GO:0006412,GO:0006518,GO:0006807,GO:0006996,GO:0008150,GO:0008152,GO:0009058,GO:0009059,GO:0009987,GO:0010467,GO:0015934,GO:0016043,GO:0019538,GO:0022607,GO:0022613,GO:0022618,GO:0022625,GO:0022626,GO:0032991,GO:0034622,GO:0034641,GO:0034645,GO:0042254,GO:…	len=179	ExpAA=0.00	First60=0.00	PredHel=0	Topology=o	OTHER	0.016562	0.00057	0.000807	0.982061	NA
WP_002356215.1	A0A2S7LXQ8	Cytoplasmic	NA	30S ribosomal protein S8 OS=Enterococcus faecalis OX=1351 GN=rpsH PE=3 SV=1	E. faecalis	NA	NA	NA	325491235	320889870	3.14074e+08	UPI000330B480	132	132	100	100	132	99.242	261	GO:0003674,GO:0003735,GO:0005198,GO:0005575,GO:0005622,GO:0005623,GO:0005737,GO:0005829,GO:0005840,GO:0015935,GO:0022626,GO:0022627,GO:0032991,GO:0043226,GO:0043228,GO:0043229,GO:0043232,GO:0044391,GO:0044422,GO:0044424,GO:0044444,GO:0044445,GO:0044446,GO:0044464,GO:1990904	len=132	ExpAA=0.04	First60=0.00	PredHel=0	Topology=o	OTHER	0.002507	0.000224	0.000543	0.996726	NA
WP_002356217.1	J6EWW6	Cytoplasmic	NA	50S ribosomal protein L6 OS=Enterococcus faecalis ERV73 OX=1134797 GN=rplF PE=3 SV=1	E. faecalis	metabolic process	ribosome	RNA binding;structural molecule activity	4.59065e+08	4.40404e+08	4.55492e+08	UPI00027C74E9	178	178	100	100	178	99.438	352	GO:0002181,GO:0003674,GO:0003676,GO:0003723,GO:0003735,GO:0005198,GO:0005488,GO:0005575,GO:0005622,GO:0005623,GO:0005737,GO:0005829,GO:0005840,GO:0006412,GO:0006518,GO:0006807,GO:0008150,GO:0008152,GO:0009058,GO:0009059,GO:0009987,GO:0010467,GO:0015934,GO:0019538,GO:0022625,GO:0022626,GO:0032991,GO:0034641,GO:0034645,GO:0043043,GO:0043170,GO:0043226,GO:0043228,GO:0043229,GO:0043232,GO:0043603,GO:…	len=178	ExpAA=0.01	First60=0.00	PredHel=0	Topology=o	OTHER	0.022427	0.000692	0.00432	0.972562	NA
WP_002356218.1	A0A0M2AWX5	Cytoplasmic	NA	50S ribosomal protein L18 OS=Enterococcus faecalis EnGen0354 OX=1169299 GN=rplR PE=3 SV=1	E. faecalis	metabolic process	ribosome	RNA binding;structural molecule activity	9.73407e+07	1.43307e+08	5.67554e+07	UPI000005BD46	118	118	100	100	118	100	239	GO:0003674,GO:0003676,GO:0003723,GO:0005488,GO:0005575,GO:0005622,GO:0005623,GO:0005737,GO:0005829,GO:0005840,GO:0008097,GO:0015934,GO:0019843,GO:0022625,GO:0022626,GO:0032991,GO:0043226,GO:0043228,GO:0043229,GO:0043232,GO:0044391,GO:0044422,GO:0044424,GO:0044444,GO:0044445,GO:0044446,GO:0044464,GO:0097159,GO:1901363,GO:1990904	len=118	ExpAA=0.03	First60=0.03	PredHel=0	Topology=i	OTHER	0.025709	0.003117	0.002498	0.968676	NA
WP_002356219.1	A0A4U3NRF8	Cytoplasmic	NA	30S ribosomal protein S5 OS=Enterococcus sp. ARL09-542 OX=2233534 GN=rpsE PE=3 SV=1	E. faecalis	NA	NA	NA	4.13825e+08	507270054	2.9154e+08	UPI0001B6C014	166	166	100	100	166	99.398	319	GO:0003674,GO:0003735,GO:0005198,GO:0005575,GO:0005622,GO:0005623,GO:0005737,GO:0005829,GO:0005840,GO:0006412,GO:0006518,GO:0006807,GO:0008150,GO:0008152,GO:0009058,GO:0009059,GO:0009987,GO:0010467,GO:0015935,GO:0019538,GO:0022626,GO:0022627,GO:0032991,GO:0034641,GO:0034645,GO:0043043,GO:0043170,GO:0043226,GO:0043228,GO:0043229,GO:0043232,GO:0043603,GO:0043604,GO:0044237,GO:0044238,GO:0044249,GO:…	len=166	ExpAA=0.04	First60=0.00	PredHel=0	Topology=o	OTHER	0.008842	0.002145	0.001217	0.987796	NA
WP_002356220.1	A0A1B4XKW1	Cytoplasmic	NA	50S ribosomal protein L30 OS=Enterococcus faecalis OX=1351 GN=rpmD PE=3 SV=1	E. faecalis	metabolic process	ribosome	structural molecule activity	1.66246e+06	2.91011e+06	1.39033e+06	UPI000005BD48	59	59	100	100	59	100	118	GO:0005575,GO:0005622,GO:0005623,GO:0005737,GO:0005829,GO:0005840,GO:0015934,GO:0022625,GO:0022626,GO:0032991,GO:0043226,GO:0043228,GO:0043229,GO:0043232,GO:0044391,GO:0044422,GO:0044424,GO:0044444,GO:0044445,GO:0044446,GO:0044464,GO:1990904	len=59	ExpAA=0.00	First60=0.00	PredHel=0	Topology=o	OTHER	0.033006	0.008672	0.007228	0.951094	NA
WP_002356221.1	J6F6X8	Cytoplasmic	NA	50S ribosomal protein L15 OS=Enterococcus faecalis ERV81 OX=1134798 GN=rplO PE=3 SV=1	E. faecalis	metabolic process	ribosome	RNA binding;structural molecule activity	2.62639e+08	2.27487e+08	2.65552e+08	UPI000005BD49	146	146	100	100	146	100	288	GO:0003674,GO:0003735,GO:0005198,GO:0005575,GO:0005622,GO:0005623,GO:0005737,GO:0005829,GO:0005840,GO:0015934,GO:0022625,GO:0022626,GO:0032991,GO:0043226,GO:0043228,GO:0043229,GO:0043232,GO:0044391,GO:0044422,GO:0044424,GO:0044444,GO:0044445,GO:0044446,GO:0044464,GO:1990904	len=146	ExpAA=0.00	First60=0.00	PredHel=0	Topology=o	OTHER	0.051858	0.042859	0.010211	0.895073	NA
WP_002356223.1	A0A5Q3CL83	Cytoplasmic	NA	Adenylate kinase OS=Enterococcus faecalis R712 OX=699186 GN=adk PE=3 SV=1	E. faecalis	NA	NA	NA	3.96931e+07	7.9606e+07	1.99638e+07	UPI000005BD4B	216	216	100	100	216	100	443	GO:0003674,GO:0003824,GO:0004017,GO:0005575,GO:0005622,GO:0005623,GO:0005737,GO:0006139,GO:0006725,GO:0006753,GO:0006793,GO:0006796,GO:0006807,GO:0008150,GO:0008152,GO:0009058,GO:0009117,GO:0009123,GO:0009165,GO:0009987,GO:0015949,GO:0016301,GO:0016310,GO:0016740,GO:0016772,GO:0016776,GO:0018130,GO:0019205,GO:0019438,GO:0019637,GO:0034641,GO:0034654,GO:0044237,GO:0044238,GO:0044249,GO:0044271,GO:…	len=216	ExpAA=0.00	First60=0.00	PredHel=0	Topology=o	OTHER	0.056669	0.002085	0.006437	0.934809	NA
WP_002356224.1	X5NWI6	Cytoplasmic	NA	Translation initiation factor IF-1 OS=Enterococcus faecalis CBRD01 OX=1400521 GN=infA PE=3 SV=1	E. faecalis	metabolic process	cytoplasm	RNA binding	1.12345e+06	1153779	525573	UPI0003C7881D	99	72	73	100	72	98.611	147	GO:0001871,GO:0003674,GO:0005488,GO:0005575,GO:0005622,GO:0005623,GO:0005737,GO:0005829,GO:0009986,GO:0030246,GO:0030247,GO:0043021,GO:0043022,GO:0044424,GO:0044444,GO:0044464,GO:0044877,GO:2001065	len=72	ExpAA=0.00	First60=0.00	PredHel=0	Topology=i	OTHER	0.003523	0.000307	0.000355	0.995814	NA
WP_002356225.1	J6RCP1	Cytoplasmic	NA	30S ribosomal protein S13 OS=Enterococcus faecalis ERV93 OX=1134800 GN=rpsM PE=3 SV=1	E. faecalis	metabolic process	ribosome	RNA binding;structural molecule activity	2.25505e+08	2.17915e+08	2.42142e+08	UPI000005BD4E	121	121	100	100	121	100	238	GO:0003674,GO:0003735,GO:0005198,GO:0005575,GO:0005622,GO:0005623,GO:0005737,GO:0005829,GO:0005840,GO:0006412,GO:0006518,GO:0006807,GO:0008150,GO:0008152,GO:0009058,GO:0009059,GO:0009987,GO:0010467,GO:0015935,GO:0019538,GO:0022613,GO:0032991,GO:0034641,GO:0034645,GO:0042254,GO:0043043,GO:0043170,GO:0043226,GO:0043228,GO:0043229,GO:0043232,GO:0043603,GO:0043604,GO:0044085,GO:0044237,GO:0044238,GO:…	len=121	ExpAA=0.34	First60=0.34	PredHel=0	Topology=o	OTHER	0.028349	0.00269	0.001789	0.967173	NA
WP_002356226.1	R3IEN5	Cytoplasmic	NA	30S ribosomal protein S11 OS=Enterococcus faecalis ATCC 6055 OX=1169311 GN=rpsK PE=3 SV=1	E. faecalis	metabolic process	ribosome	RNA binding;structural molecule activity	1.71288e+08	157283234	1.99337e+08	UPI000005BD4F	129	129	100	100	129	100	262	GO:0000028,GO:0000462,GO:0003674,GO:0003676,GO:0003723,GO:0003729,GO:0003735,GO:0005198,GO:0005488,GO:0005575,GO:0005622,GO:0005623,GO:0005737,GO:0005829,GO:0005840,GO:0006139,GO:0006364,GO:0006396,GO:0006412,GO:0006518,GO:0006725,GO:0006807,GO:0006996,GO:0008150,GO:0008152,GO:0009058,GO:0009059,GO:0009987,GO:0010467,GO:0015935,GO:0016043,GO:0016070,GO:0016072,GO:0019538,GO:0019843,GO:0022607,GO:…	len=129	ExpAA=0.08	First60=0.08	PredHel=0	Topology=i	OTHER	0.055106	0.007429	0.001731	0.935734	NA
WP_002356227.1	E2Y9R7	Cytoplasmic	OG0000056	DNA-directed RNA polymerase subunit alpha OS=Enterococcus faecalis DAPTO 516 OX=749490 GN=rpoA PE=3 SV=1	E. faecalis	metabolic process	NA	catalytic activity;DNA binding;protein binding	2.76782e+08	2.69023e+08	178570993	UPI000175BD68	312	312	100	100	312	100	630	GO:0003674,GO:0003824,GO:0003899,GO:0005575,GO:0005622,GO:0005623,GO:0005737,GO:0006139,GO:0006351,GO:0006354,GO:0006725,GO:0006807,GO:0008150,GO:0008152,GO:0009058,GO:0009059,GO:0009987,GO:0010467,GO:0016070,GO:0016740,GO:0016772,GO:0016779,GO:0018130,GO:0019438,GO:0032774,GO:0034062,GO:0034641,GO:0034645,GO:0034654,GO:0043170,GO:0044237,GO:0044238,GO:0044249,GO:0044260,GO:0044271,GO:0044424,GO:…	len=312	ExpAA=0.02	First60=0.02	PredHel=0	Topology=o	OTHER	0.025706	0.038239	0.002324	0.933731	NA
WP_002356228.1	V7ZQ58	Cytoplasmic	NA	50S ribosomal protein L17 OS=Enterococcus faecalis PF3 OX=1410655 GN=rplQ PE=3 SV=1	E. faecalis	metabolic process	ribosome	structural molecule activity	2.76868e+08	2.34527e+08	3.24608e+08	UPI000005BD51	127	127	100	100	127	100	255	GO:0003674,GO:0003735,GO:0005198,GO:0005575,GO:0005622,GO:0005623,GO:0005737,GO:0005829,GO:0005840,GO:0015934,GO:0022625,GO:0022626,GO:0032991,GO:0043226,GO:0043228,GO:0043229,GO:0043232,GO:0044391,GO:0044422,GO:0044424,GO:0044444,GO:0044445,GO:0044446,GO:0044464,GO:1990904	len=127	ExpAA=0.00	First60=0.00	PredHel=0	Topology=o	OTHER	0.013096	0.00161	0.001667	0.983627	NA
WP_002356242.1	E6GSV9	Cytoplasmic	NA	ABC transporter, ATP-binding protein OS=Enterococcus faecalis TX0309A OX=749503 GN=HMPREF9506_00891 PE=4 SV=1	E. faecalis	transport	NA	catalytic activity;nucleotide binding;transporter activity	2.0338e+07	2.10197e+07	2.37497e+07	UPI000005BD5B	246	246	100	100	246	100	504	-	len=246	ExpAA=0.01	First60=0.00	PredHel=0	Topology=o	OTHER	0.031284	0.000525	0.000909	0.967282	NA
WP_002356257.1	X5NYG9	Membrane	NA	Uncharacterized protein OS=Enterococcus faecalis CBRD01 OX=1400521 GN=P746_00534 PE=4 SV=1	E. faecalis	NA	membrane	NA	871856	1.14883e+06	1071659	UPI0003C7AF90	156	159	99	97	154	100	308	-	len=159	ExpAA=19.63	First60=19.60	PredHel=1	Topology=i40-59o	OTHER	0.003909	0.000508	0.001794	0.993788	NA
WP_002356258.1	E6IEQ2	Cytoplasmic	NA	S1 RNA binding domain protein OS=Enterococcus faecalis TX0645 OX=749510 GN=HMPREF9513_02790 PE=4 SV=1	E. faecalis	NA	NA	NA	5.58805e+06	7.97417e+06	4.03145e+06	UPI000005BD6A	159	159	100	100	159	100	318	-	len=159	ExpAA=0.01	First60=0.01	PredHel=0	Topology=o	OTHER	0.00399	0.000292	0.000548	0.99517	NA
WP_002356260.1	S4FDU9	Cytoplasmic	NA	Hypoxanthine phosphoribosyltransferase OS=Enterococcus faecalis WKS-26-18-2 OX=1244144 GN=D351_00820 PE=3 SV=1	E. faecalis	metabolic process	cytoplasm	catalytic activity;metal ion binding;nucleotide binding	4.70662e+07	4.81529e+07	4.39439e+07	UPI000005BD6C	181	181	100	100	181	100	358	GO:0005575,GO:0005622,GO:0005623,GO:0005737,GO:0044424,GO:0044464	len=181	ExpAA=0.01	First60=0.01	PredHel=0	Topology=o	OTHER	0.003676	0.00047	0.000443	0.995411	NA
WP_002356263.1	U6S440	Cytoplasmic	NA	tRNA-dihydrouridine synthase OS=Enterococcus faecalis VC1B-1 OX=1244143 GN=D350_00078 PE=3 SV=1	E. faecalis	metabolic process	NA	catalytic activity;nucleotide binding	1.41321e+06	2.98963e+06	4.23016e+06	UPI0001B2EC6D	332	332	100	100	332	99.699	679	-	len=332	ExpAA=0.50	First60=0.50	PredHel=0	Topology=o	OTHER	0.014165	0.001821	0.003028	0.980987	NA
WP_002356278.1	A0A2Z6BLX5	Cytoplasmic	NA	Acyl carrier protein OS=Enterococcus faecalis OX=1351 GN=acpP PE=3 SV=1	E. faecalis	NA	NA	NA	21243054	27380026	8005807	UPI00044E7626	75	75	100	100	75	98.667	139	GO:0000035,GO:0000036,GO:0003674,GO:0005488,GO:0005575,GO:0005622,GO:0005623,GO:0005737,GO:0005829,GO:0005975,GO:0006082,GO:0006629,GO:0006631,GO:0006633,GO:0006643,GO:0006644,GO:0006664,GO:0006793,GO:0006796,GO:0008150,GO:0008152,GO:0008610,GO:0008654,GO:0009058,GO:0009245,GO:0009247,GO:0009311,GO:0009312,GO:0009987,GO:0016051,GO:0016053,GO:0019637,GO:0019752,GO:0019842,GO:0031177,GO:0032787,GO:…	len=75	ExpAA=0.00	First60=0.00	PredHel=0	Topology=o	OTHER	0.00384	0.000112	0.000267	0.995781	NA
WP_002356280.1	A0A6N0WTJ0	Cytoplasmic	NA	ACP S-malonyltransferase OS=Enterococcus faecalis OX=1351 GN=fabD PE=4 SV=1	E. faecalis	NA	NA	NA	3.81261e+07	3.33064e+07	2.39478e+07	UPI0003312F13	309	309	100	100	309	99.676	628	-	len=309	ExpAA=0.02	First60=0.00	PredHel=0	Topology=o	OTHER	0.011505	0.000201	0.001489	0.986805	NA
WP_002356283.1	A0A6G3GDN9	Cytoplasmic	NA	3-oxoacyl-[acyl-carrier-protein] reductase OS=Enterococcus faecalis OX=1351 GN=fabG PE=3 SV=1	E. faecalis	NA	NA	NA	9.1387e+06	1.01888e+07	7.18805e+06	UPI0001B6F505	245	245	100	100	245	99.592	493	GO:0000166,GO:0003674,GO:0003824,GO:0004312,GO:0004316,GO:0005488,GO:0006082,GO:0006629,GO:0006631,GO:0006633,GO:0008150,GO:0008152,GO:0008610,GO:0009058,GO:0009987,GO:0016053,GO:0016491,GO:0016614,GO:0016616,GO:0016740,GO:0016746,GO:0016747,GO:0019752,GO:0030497,GO:0032787,GO:0036094,GO:0043436,GO:0044237,GO:0044238,GO:0044249,GO:0044255,GO:0044281,GO:0044283,GO:0046394,GO:0048037,GO:0050661,GO:…	len=245	ExpAA=0.58	First60=0.02	PredHel=0	Topology=o	OTHER	0.053137	0.007934	0.008164	0.930765	NA
WP_002356284.1	A0A1Q1FXF1	Cytoplasmic	NA	3-oxoacyl-[acyl-carrier-protein] synthase 2 OS=Enterococcus faecalis OX=1351 GN=BZG32_13995 PE=3 SV=1	E. faecalis	metabolic process	NA	catalytic activity	2.25268e+07	2.00879e+07	1.40933e+07	UPI0001B1DFEA	411	411	100	100	411	99.757	835	-	len=411	ExpAA=17.32	First60=0.00	PredHel=0	Topology=o	OTHER	0.011622	0.000563	0.001714	0.986102	NA
WP_002356286.1	D4ES60	Cytoplasmic	NA	3-hydroxyacyl-[acyl-carrier-protein] dehydratase FabZ OS=Enterococcus faecalis R712 OX=699186 GN=fabZ PE=3 SV=1	E. faecalis	metabolic process	cytoplasm	catalytic activity	3.42556e+06	3.5989e+06	2.41482e+06	UPI000005C6E6	141	141	100	100	141	100	280	-	len=141	ExpAA=1.13	First60=0.34	PredHel=0	Topology=o	OTHER	0.011241	0.000182	0.000628	0.98795	NA
WP_002356293.1	R3GRK1	Cytoplasmic	NA	Acetyl-coenzyme A carboxylase carboxyl transferase subunit beta OS=Enterococcus faecalis EnGen0359 OX=1169307 GN=accD PE=3 SV=1	E. faecalis	metabolic process	cytoplasm	catalytic activity;metal ion binding;nucleotide binding	5.69192e+06	3.05045e+06	2.64995e+06	UPI00032E48D4	288	288	100	100	288	99.653	598	-	len=288	ExpAA=0.66	First60=0.00	PredHel=0	Topology=o	OTHER	0.115242	0.005713	0.00515	0.873895	NA
WP_002356295.1	A0A4U3MII8	Cytoplasmic	NA	Acetyl-coenzyme A carboxylase carboxyl transferase subunit alpha OS=Enterococcus faecalis OX=1351 GN=accA PE=3 SV=1	E. faecalis	NA	NA	NA	5.10043e+06	5.73819e+06	4.35215e+06	UPI0010C20F87	262	262	100	100	262	98.855	527	-	len=262	ExpAA=1.38	First60=0.08	PredHel=0	Topology=o	OTHER	0.001715	0.000332	0.000354	0.997599	NA
WP_002356296.1	J5H841	Cytoplasmic	NA	HAD phosphatase, family IIIA OS=Enterococcus faecalis ERV81 OX=1134798 GN=HMPREF1341_03209 PE=4 SV=1	E. faecalis	metabolic process	NA	catalytic activity	1.59449e+06	1.72351e+06	1.733e+06	UPI000005C6E2	175	175	100	100	175	100	356	-	len=175	ExpAA=0.01	First60=0.00	PredHel=0	Topology=o	OTHER	0.006896	0.000188	0.000505	0.99241	NA
WP_002356298.1	A0A059MX60	Cytoplasmic	NA	RNA-binding protein, YhbY family OS=Enterococcus faecalis 918 OX=1338519 GN=HMPREF2097_03504 PE=4 SV=1	E. faecalis	NA	NA	RNA binding	1.23817e+07	1.05152e+07	1.21127e+07	UPI000005C6E0	103	103	100	100	103	100	208	-	len=103	ExpAA=0.01	First60=0.00	PredHel=0	Topology=i	OTHER	0.002581	0.000237	0.000481	0.996701	NA
WP_002356302.1	U6S5J8	Cytoplasmic	NA	Methyltransferase domain protein OS=Enterococcus faecalis VC1B-1 OX=1244143 GN=D350_00400 PE=4 SV=1	E. faecalis	metabolic process	NA	catalytic activity	435647	727792	384535	UPI0001F0DC07	246	246	100	100	246	99.593	506	-	len=246	ExpAA=0.00	First60=0.00	PredHel=0	Topology=o	OTHER	0.005581	0.006859	0.000416	0.987144	NA
WP_002356333.1	C0X7C7	Cytoplasmic	OG0000047	Glucokinase OS=Enterococcus faecalis TX0104 OX=491074 GN=glcK PE=3 SV=1	E. faecalis	metabolic process	cytoplasm	catalytic activity	2.40074e+07	3.82009e+07	1.06563e+07	UPI00019C6B5D	323	323	100	100	323	99.69	653	GO:0003674,GO:0003824,GO:0004340,GO:0004396,GO:0005575,GO:0005622,GO:0005623,GO:0005737,GO:0005975,GO:0006793,GO:0006796,GO:0008150,GO:0008152,GO:0009987,GO:0016301,GO:0016310,GO:0016740,GO:0016772,GO:0016773,GO:0019200,GO:0019637,GO:0044237,GO:0044238,GO:0044262,GO:0044424,GO:0044464,GO:0046835,GO:0051156,GO:0071704,GO:1901135	len=323	ExpAA=0.61	First60=0.10	PredHel=0	Topology=o	OTHER	0.008166	0.000233	0.001379	0.990223	NA
WP_002356334.1	A0A6I4XS78	Membrane	NA	Rhodanese-like domain-containing protein OS=Enterococcus faecalis OX=1351 GN=GTI81_02730 PE=4 SV=1	E. faecalis	NA	NA	NA	4.39888e+06	7.56209e+06	4.81644e+06	UPI00033124B7	132	132	100	100	132	99.242	266	-	len=132	ExpAA=21.60	First60=21.59	PredHel=1	Topology=o4-25i	OTHER	0.026873	0.000617	0.008288	0.964222	NA
WP_002356337.1	E6GJ72	Membrane	NA	Uncharacterized protein OS=Enterococcus faecalis TX0027 OX=749498 GN=HMPREF9501_00973 PE=4 SV=1	E. faecalis	NA	NA	NA	2.8362e+06	4.15367e+06	2.92814e+06	UPI000005C68F	55	55	100	100	55	100	107	-	len=55	ExpAA=20.45	First60=20.45	PredHel=1	Topology=o4-26i	LIPO(Sec/SPII)	0.389709	0.008061	0.471762	0.130468	CS pos: 21-22. LAG-VA. Pr: 0.3674
WP_002356340.1	A0A2Z6BLA2	Cytoplasmic	NA	DNA polymerase III subunit gamma/tau OS=Enterococcus faecalis OX=1351 GN=dnaX PE=3 SV=1	E. faecalis	NA	NA	NA	3.28375e+06	3.01557e+06	4.15105e+06	UPI000453726F	586	586	100	100	586	99.829	1220	-	len=586	ExpAA=0.00	First60=0.00	PredHel=0	Topology=o	OTHER	0.021256	0.007695	0.001657	0.969391	NA
WP_002356363.1	J6FHX0	Cytoplasmic	NA	Recombination protein RecR OS=Enterococcus faecalis ERV73 OX=1134797 GN=recR PE=3 SV=1	E. faecalis	metabolic process;response to stimulus	NA	DNA binding;metal ion binding	7.64002e+06	6.669e+06	3799828	UPI00019C6C60	198	198	100	100	198	100	406	-	len=198	ExpAA=0.00	First60=0.00	PredHel=0	Topology=o	OTHER	0.00848	0.000594	0.001565	0.989361	NA
WP_002356367.1	A0A4U3NTI0	Cytoplasmic	NA	Uncharacterized protein OS=Enterococcus sp. ARL09-542 OX=2233534 GN=DVW06_09445 PE=4 SV=1	E. faecalis	NA	NA	NA	1.01295e+06	1.18069e+06	692023	UPI0001B6B5D9	109	109	100	100	109	85.321	202	-	len=109	ExpAA=0.02	First60=0.01	PredHel=0	Topology=o	OTHER	0.011787	0.000958	0.000914	0.98634	NA
WP_002356372.1	E6ETE2	Cytoplasmic	NA	Initiation-control protein YabA OS=Enterococcus faecalis TX0630 OX=749508 GN=HMPREF9511_00083 PE=3 SV=1	E. faecalis	metabolic process	NA	NA	2222302	1.42251e+06	808752	UPI000005C679	115	115	100	100	115	100	231	GO:0003674,GO:0005488,GO:0005515,GO:0042802	len=115	ExpAA=0.00	First60=0.00	PredHel=0	Topology=o	OTHER	0.001864	0.001449	0.000182	0.996505	NA
WP_002356375.1	A0A1B4XR70	Cytoplasmic	NA	ABC transporter ATP-binding protein OS=Enterococcus faecalis OX=1351 GN=ybbL PE=4 SV=1	E. faecalis	NA	NA	catalytic activity;nucleotide binding	6.22638e+06	6.70643e+06	6.29073e+06	UPI000005C677	220	220	100	100	220	100	443	-	len=220	ExpAA=0.00	First60=0.00	PredHel=0	Topology=o	OTHER	0.006147	0.001144	0.001101	0.991607	NA
WP_002356382.1	V7ZND5	Cytoplasmic	NA	Bacitracin ABC transporter ATP-binding protein OS=Enterococcus faecalis PF3 OX=1410655 GN=T481_08905 PE=4 SV=1	E. faecalis	NA	NA	catalytic activity;nucleotide binding	674812	615467	599502	UPI0003D2896F	255	255	100	100	255	99.608	516	-	len=255	ExpAA=5.71	First60=3.30	PredHel=0	Topology=o	OTHER	0.015933	0.000428	0.000492	0.983147	NA
WP_002356390.1	A0A125W6M5	Membrane	NA	Protein DltD OS=Enterococcus faecalis TX4248 OX=749495 GN=HMPREF9498_01355 PE=3 SV=1	E. faecalis	NA	membrane	NA	9.79201e+06	1.45462e+07	8.03909e+06	UPI00019C6D47	424	424	100	100	424	100	879	-	len=424	ExpAA=22.62	First60=22.62	PredHel=1	Topology=i7-29o	OTHER	0.338205	0.006161	0.017582	0.638052	NA
WP_002356394.1	E6GY47	Cytoplasmic	NA	Lipoate--protein ligase OS=Enterococcus faecalis TX0309A OX=749503 GN=HMPREF9506_02767 PE=4 SV=1	E. faecalis	metabolic process	NA	catalytic activity;nucleotide binding	8.43459e+07	7.72267e+07	6.60475e+07	UPI000005C668	334	334	100	100	334	100	682	-	len=334	ExpAA=0.01	First60=0.01	PredHel=0	Topology=o	OTHER	0.002433	9.5e-05	0.000439	0.997033	NA
WP_002356404.1	E6IAT8	Cytoplasmic	NA	UDP-N-acetylenolpyruvoylglucosamine reductase OS=Enterococcus faecalis TX0645 OX=749510 GN=murB PE=3 SV=1	E. faecalis	cell division;cell organization and biogenesis;metabolic process;regulation of biological process	cytoplasm	catalytic activity;nucleotide binding	2.12368e+07	2.40965e+07	1.95288e+07	UPI000005C661	300	300	100	100	300	100	612	GO:0000270,GO:0003674,GO:0003824,GO:0006022,GO:0006023,GO:0006024,GO:0006807,GO:0008150,GO:0008152,GO:0008762,GO:0009058,GO:0009059,GO:0009252,GO:0009273,GO:0009987,GO:0016491,GO:0016614,GO:0016616,GO:0030203,GO:0034645,GO:0042546,GO:0043170,GO:0044036,GO:0044038,GO:0044085,GO:0044237,GO:0044249,GO:0044260,GO:0055114,GO:0070589,GO:0071554,GO:0071704,GO:0071840,GO:1901135,GO:1901137,GO:1901564,GO:…	len=300	ExpAA=0.14	First60=0.00	PredHel=0	Topology=o	OTHER	0.018746	0.000417	0.000723	0.980114	NA
WP_002356424.1	D4EXZ3	Cytoplasmic	NA	50S ribosomal protein L11 OS=Enterococcus faecalis R712 OX=699186 GN=rplK PE=3 SV=1	E. faecalis	metabolic process	ribosome	RNA binding;structural molecule activity	3.47322e+08	2.64229e+08	289350455	UPI000005C654	140	140	100	100	140	100	275	GO:0000027,GO:0003674,GO:0003676,GO:0003723,GO:0003735,GO:0005198,GO:0005488,GO:0005575,GO:0005622,GO:0005623,GO:0005737,GO:0005829,GO:0005840,GO:0006412,GO:0006518,GO:0006807,GO:0006996,GO:0008150,GO:0008152,GO:0009058,GO:0009059,GO:0009987,GO:0010467,GO:0015934,GO:0016043,GO:0019538,GO:0019843,GO:0022607,GO:0022613,GO:0022618,GO:0022625,GO:0022626,GO:0032991,GO:0034622,GO:0034641,GO:0034645,GO:…	len=140	ExpAA=0.08	First60=0.07	PredHel=0	Topology=i	OTHER	0.04804	0.005813	0.002773	0.943373	NA
WP_002356425.1	J5BPN6	Cytoplasmic	NA	50S ribosomal protein L1 OS=Enterococcus faecalis ERV116 OX=1134786 GN=rplA PE=3 SV=1	E. faecalis	metabolic process;regulation of biological process	ribosome	RNA binding;structural molecule activity	7.258e+08	6.8868e+08	7.26504e+08	UPI000005C653	229	229	100	100	229	100	456	GO:0000470,GO:0003674,GO:0003676,GO:0003723,GO:0005488,GO:0005575,GO:0005622,GO:0005623,GO:0005737,GO:0005829,GO:0005840,GO:0006139,GO:0006364,GO:0006396,GO:0006412,GO:0006518,GO:0006725,GO:0006807,GO:0008150,GO:0008152,GO:0009058,GO:0009059,GO:0009987,GO:0010467,GO:0015934,GO:0016070,GO:0016072,GO:0019538,GO:0022613,GO:0022625,GO:0022626,GO:0032991,GO:0034470,GO:0034641,GO:0034645,GO:0034660,GO:…	len=229	ExpAA=0.03	First60=0.00	PredHel=0	Topology=o	OTHER	0.015496	0.001583	0.001645	0.981275	NA
WP_002356426.1	E6IAV6	Cytoplasmic	OG0000050	50S ribosomal protein L10 OS=Enterococcus faecalis TX0645 OX=749510 GN=rplJ PE=3 SV=1	E. faecalis	metabolic process	ribosome	RNA binding	7.29549e+08	6.96168e+08	5.30962e+08	UPI000005C652	166	166	100	100	166	100	322	GO:0003674,GO:0003735,GO:0005198,GO:0005575,GO:0005622,GO:0005623,GO:0005737,GO:0005829,GO:0005840,GO:0006412,GO:0006518,GO:0006807,GO:0008150,GO:0008152,GO:0009058,GO:0009059,GO:0009987,GO:0010467,GO:0015934,GO:0019538,GO:0022625,GO:0022626,GO:0032991,GO:0034641,GO:0034645,GO:0043043,GO:0043170,GO:0043226,GO:0043228,GO:0043229,GO:0043232,GO:0043603,GO:0043604,GO:0044237,GO:0044238,GO:0044249,GO:…	len=166	ExpAA=0.02	First60=0.00	PredHel=0	Topology=o	OTHER	0.003457	0.000826	0.000796	0.994921	NA
WP_002356427.1	Q830Q8	Cytoplasmic	NA	50S ribosomal protein L7/L12 OS=Enterococcus faecalis (strain ATCC 700802 / V583) OX=226185 GN=rplL PE=3 SV=1	E. faecalis	metabolic process	ribosome	structural molecule activity	2.47207e+07	6.82836e+07	2.57632e+07	UPI000005C651	122	122	100	100	122	100	222	-	len=122	ExpAA=0.00	First60=0.00	PredHel=0	Topology=o	OTHER	0.01397	0.025188	0.00073	0.960112	NA
WP_002356434.1	C7VBD8	Membrane	NA	Uncharacterized protein OS=Enterococcus faecalis CH188 OX=565644 GN=EFNG_01432 PE=3 SV=1	E. faecalis	NA	membrane	NA	3.15646e+06	1.04966e+06	1.72577e+06	UPI000005C64B	82	82	100	100	82	100	153	-	len=82	ExpAA=61.29	First60=44.23	PredHel=3	Topology=o4-21i28-50o55-77i	OTHER	0.214251	0.003613	0.276594	0.505543	NA
WP_002356448.1	A0A454GPV8	Membrane	NA	5-bromo-4-chloroindolyl phosphate hydrolysis protein OS=Enterococcus faecalis OX=1351 GN=DRJ71_02550 PE=4 SV=1	E. faecalis	NA	NA	NA	2.78085e+06	3.0428e+06	3.07647e+06	UPI0001B2EC04	226	226	100	100	226	99.558	456	-	len=226	ExpAA=32.11	First60=32.11	PredHel=2	Topology=i5-22o26-43i	OTHER	0.013993	0.000425	0.020671	0.964912	NA
WP_002356449.1	A0A2J9GMU9	Cytoplasmic	NA	NUDIX domain-containing protein OS=Enterococcus faecalis OX=1351 GN=CYQ48_11330 PE=4 SV=1	E. faecalis	NA	NA	NA	2.82029e+06	3.67008e+06	889185	UPI000005C63F	198	194	98	100	194	100	393	-	len=194	ExpAA=0.26	First60=0.23	PredHel=0	Topology=o	OTHER	0.00593	0.080677	0.000524	0.912868	NA
WP_002356454.1	A0A507HEV7	Cytoplasmic	NA	5'-methylthioadenosine/S-adenosylhomocysteine nucleosidase OS=Enterococcus faecalis OX=1351 GN=FKY84_13655 PE=4 SV=1	E. faecalis	NA	NA	NA	4.69874e+06	7.28689e+06	3.62919e+06	UPI000CF1CC30	231	231	100	100	231	99.567	462	-	len=231	ExpAA=0.20	First60=0.10	PredHel=0	Topology=o	OTHER	0.011064	0.004064	0.00136	0.983512	NA
WP_002356461.1	A0A1X3C8F8	Cytoplasmic	NA	1-acyl-sn-glycerol-3-phosphate acyltransferase OS=Enterococcus faecalis OX=1351 GN=ELS84_0142 PE=4 SV=1	E. faecalis	metabolic process	NA	catalytic activity	3.50863e+06	6.17707e+06	3.59288e+06	UPI000A22EA0E	203	208	100	98	203	100	413	GO:0003674,GO:0003824,GO:0005575,GO:0005623,GO:0005886,GO:0008374,GO:0016020,GO:0016411,GO:0016740,GO:0016746,GO:0016747,GO:0042171,GO:0044464,GO:0071617,GO:0071944	len=208	ExpAA=0.05	First60=0.04	PredHel=0	Topology=o	OTHER	0.027441	0.000841	0.026728	0.944989	NA
WP_002356477.1	E6IAH6	Cytoplasmic	NA	Regulatory protein Spx OS=Enterococcus faecalis TX0645 OX=749510 GN=spxA PE=3 SV=1	E. faecalis	cellular homeostasis;metabolic process;regulation of biological process	cytoplasm	catalytic activity;protein binding	3.85172e+06	5.72582e+06	2.61488e+06	UPI000005C62E	132	132	100	100	132	100	266	-	len=132	ExpAA=0.00	First60=0.00	PredHel=0	Topology=o	OTHER	0.005396	0.000186	0.001447	0.992971	NA
WP_002356478.1	C7VB53	Cytoplasmic	NA	Adapter protein MecA OS=Enterococcus faecalis CH188 OX=565644 GN=mecA PE=3 SV=1	E. faecalis	NA	NA	protein binding	6.52673e+06	7.04062e+06	4.33972e+06	UPI000005C62D	220	220	100	100	220	100	440	GO:0007154,GO:0008150,GO:0009292,GO:0009294,GO:0009605,GO:0009987,GO:0009991,GO:0030420,GO:0031668,GO:0044764,GO:0050896,GO:0051704,GO:0051716,GO:0071496	len=220	ExpAA=0.00	First60=0.00	PredHel=0	Topology=o	OTHER	0.001501	0.000121	0.000192	0.998186	NA
WP_002356480.1	A0A1G1SG42	Cytoplasmic	NA	Oligoendopeptidase F OS=Enterococcus faecalis OX=1351 GN=BHU49_11455 PE=3 SV=1	E. faecalis	metabolic process	NA	catalytic activity;metal ion binding	8.35035e+07	9.09484e+07	3.64357e+07	UPI0003307BF2	603	603	100	100	603	99.834	1235	GO:0003674,GO:0003824,GO:0004175,GO:0004222,GO:0005575,GO:0005622,GO:0005623,GO:0005737,GO:0005829,GO:0006465,GO:0006508,GO:0006518,GO:0006807,GO:0008150,GO:0008152,GO:0008233,GO:0008237,GO:0009987,GO:0010467,GO:0016485,GO:0016787,GO:0019538,GO:0034641,GO:0043170,GO:0043603,GO:0044237,GO:0044238,GO:0044260,GO:0044267,GO:0044424,GO:0044444,GO:0044464,GO:0051604,GO:0070011,GO:0071704,GO:0140096,GO:…	len=603	ExpAA=0.02	First60=0.00	PredHel=0	Topology=o	OTHER	0.002476	0.000326	0.000251	0.996947	NA
WP_002356493.1	E6GXS0	Cytoplasmic	NA	Putative tRNA (cytidine(34)-2'-O)-methyltransferase OS=Enterococcus faecalis TX0309A OX=749503 GN=HMPREF9506_02634 PE=3 SV=1	E. faecalis	metabolic process	cytoplasm	catalytic activity;RNA binding	1.50864e+07	1.78793e+07	9.58918e+06	UPI00019C7283	168	168	100	100	168	100	350	-	len=168	ExpAA=0.01	First60=0.00	PredHel=0	Topology=o	OTHER	0.017825	0.001197	0.005723	0.975255	NA
WP_002356499.1	J6CQK3	Membrane	NA	Uncharacterized protein OS=Enterococcus faecalis ERV25 OX=1134788 GN=HMPREF1331_01807 PE=4 SV=1	E. faecalis	NA	membrane	NA	7.58988e+06	8.82625e+06	6.67499e+06	UPI00019C74FE	131	168	100	78	131	100	263	-	len=168	ExpAA=88.91	First60=23.28	PredHel=4	Topology=i13-35o57-76i107-126o136-158i	OTHER	0.086094	0.00372	0.006121	0.904066	NA
WP_002356501.1	E0HAN4	Membrane	NA	Uncharacterized protein OS=Enterococcus faecalis TX0411 OX=749506 GN=HMPREF9509_00637 PE=4 SV=1	E. faecalis	transport	membrane	transporter activity	1.0432e+06	1220484	896537	UPI0001B2B25D	211	211	100	100	211	99.526	404	-	len=211	ExpAA=131.82	First60=40.02	PredHel=4	Topology=i7-29o96-118i131-153o168-200i	OTHER	0.285514	0.005955	0.033399	0.675131	NA
WP_002356506.1	V7ZLE5	Cytoplasmic	NA	Quinone oxidoreductase OS=Enterococcus faecalis PF3 OX=1410655 GN=T481_14275 PE=4 SV=1	E. faecalis	metabolic process	NA	catalytic activity	1.38404e+06	1.14643e+06	1.02678e+06	UPI0003D27EE9	330	330	100	100	330	99.697	664	-	len=330	ExpAA=8.41	First60=0.00	PredHel=0	Topology=o	OTHER	0.008482	0.001466	0.001013	0.989039	NA
WP_002356508.1	A0A6I1LVP3	Cytoplasmic	OG0000000	Spermidine/putrescine import ATP-binding protein PotA OS=Enterococcus faecalis OX=1351 GN=potA PE=3 SV=1	E. faecalis	NA	NA	NA	2.85824e+06	3.99805e+06	3.6114e+06	UPI0011D23632	361	361	100	100	361	99.723	739	-	len=361	ExpAA=0.01	First60=0.01	PredHel=0	Topology=o	OTHER	0.015126	0.000742	0.0049	0.979233	NA
WP_002356525.1	J6PDK3	Cytoplasmic	NA	Transcriptional regulator, GntR family OS=Enterococcus faecalis ERV62 OX=1134792 GN=HMPREF1335_02153 PE=4 SV=1	E. faecalis	metabolic process;regulation of biological process;transport	NA	DNA binding;transporter activity	895638	1.46619e+06	543500	UPI000005C60B	210	210	100	100	210	100	431	-	len=210	ExpAA=0.00	First60=0.00	PredHel=0	Topology=o	OTHER	0.004278	0.000413	0.000555	0.994755	NA
WP_002356528.1	S4FAT0	Cytoplasmic	NA	Redox-sensing transcriptional repressor Rex OS=Enterococcus faecalis WKS-26-18-2 OX=1244144 GN=rex PE=3 SV=1	E. faecalis	metabolic process;regulation of biological process;response to stimulus	cytoplasm	catalytic activity;DNA binding	1.08834e+08	8.29828e+07	7.7192e+07	UPI000352FA50	194	216	100	90	194	99.485	395	-	len=216	ExpAA=0.06	First60=0.00	PredHel=0	Topology=o	OTHER	0.004808	0.000432	0.000573	0.994186	NA
WP_002356531.1	E6GQM2	Cytoplasmic	OG0000054	10 kDa chaperonin OS=Enterococcus faecalis TX0309A OX=749503 GN=groS PE=3 SV=1	E. faecalis	metabolic process	cytoplasm	nucleotide binding	1.65765e+07	2.15713e+07	1.19778e+07	UPI00019C75DB	99	94	95	100	94	98.936	177	GO:0003674,GO:0005488,GO:0005515,GO:0006457,GO:0006458,GO:0006950,GO:0006986,GO:0008150,GO:0009987,GO:0010033,GO:0035966,GO:0042221,GO:0042802,GO:0043167,GO:0043169,GO:0046872,GO:0050896,GO:0051082,GO:0051084,GO:0051085,GO:0051087,GO:0061077	len=94	ExpAA=0.00	First60=0.00	PredHel=0	Topology=o	OTHER	0.008923	0.000847	0.002738	0.987492	NA
WP_002356546.1	R3J4S7	Membrane	NA	Protein-export membrane protein SecG OS=Enterococcus faecalis EnGen0359 OX=1169307 GN=WOK_02510 PE=3 SV=1	E. faecalis	transport	membrane	transporter activity	1.88257e+06	3.35183e+06	2.70726e+06	UPI000005C5F9	78	78	100	100	78	100	154	GO:0005575,GO:0005623,GO:0005886,GO:0006810,GO:0006886,GO:0008104,GO:0008150,GO:0015031,GO:0015833,GO:0016020,GO:0033036,GO:0034613,GO:0042886,GO:0043952,GO:0044464,GO:0045184,GO:0046907,GO:0051179,GO:0051234,GO:0051641,GO:0051649,GO:0055085,GO:0065002,GO:0070727,GO:0071702,GO:0071705,GO:0071806,GO:0071944	len=78	ExpAA=41.69	First60=26.34	PredHel=2	Topology=i2-24o53-75i	OTHER	0.475547	0.004095	0.017906	0.502452	NA
WP_002356549.1	C7D178	Cytoplasmic	NA	Ribonuclease R OS=Enterococcus faecalis T2 OX=565637 GN=rnr PE=3 SV=1	E. faecalis	metabolic process	cytoplasm	catalytic activity;RNA binding	7.2731e+06	7.45242e+06	5.52803e+06	UPI0001B1DFA7	789	789	100	100	789	99.873	1621	-	len=789	ExpAA=0.01	First60=0.00	PredHel=0	Topology=o	OTHER	0.002662	0.000362	0.000444	0.996532	NA
WP_002356552.1	A0A4U3NXS6	Membrane	NA	ATP synthase subunit c OS=Enterococcus sp. ARL09-542 OX=2233534 GN=atpE PE=3 SV=1	E. faecalis	NA	NA	NA	8250752	19967614	13902190	UPI0001B6B3B3	71	73	82	96	58	77.143	91.3	GO:0003674,GO:0003824,GO:0005215,GO:0005575,GO:0005622,GO:0005623,GO:0006139,GO:0006163,GO:0006164,GO:0006725,GO:0006753,GO:0006754,GO:0006793,GO:0006796,GO:0006807,GO:0006810,GO:0006811,GO:0006812,GO:0008150,GO:0008152,GO:0008324,GO:0009058,GO:0009117,GO:0009123,GO:0009124,GO:0009126,GO:0009127,GO:0009141,GO:0009142,GO:0009144,GO:0009145,GO:0009150,GO:0009152,GO:0009156,GO:0009161,GO:0009165,GO:…	len=73	ExpAA=45.53	First60=34.36	PredHel=2	Topology=o6-28i49-71o	OTHER	0.132935	0.009234	0.176314	0.681517	NA
WP_002356554.1	S4GU96	Cytoplasmic	NA	ATP synthase subunit delta OS=Enterococcus faecalis WKS-26-18-2 OX=1244144 GN=atpH PE=3 SV=1	E. faecalis	metabolic process;transport	membrane	catalytic activity;transporter activity	6.44275e+06	1.00524e+07	6.15206e+06	UPI000005C5F0	180	180	100	100	180	100	363	-	len=180	ExpAA=0.02	First60=0.00	PredHel=0	Topology=o	OTHER	0.00474	0.000155	0.000454	0.99465	NA
WP_002356555.1	J6PDI3	Cytoplasmic	NA	ATP synthase subunit alpha OS=Enterococcus faecalis ERV62 OX=1134792 GN=atpA PE=3 SV=1	E. faecalis	metabolic process;transport	membrane	catalytic activity;nucleotide binding;transporter activity	4.89457e+07	8.10009e+07	6.45108e+07	UPI000005C5EF	518	518	100	100	518	100	1048	-	len=518	ExpAA=0.24	First60=0.00	PredHel=0	Topology=o	OTHER	0.009302	0.000771	0.000464	0.989464	NA
WP_002356558.1	J6FAW5	Cytoplasmic	OG0000062	ATP synthase subunit beta OS=Enterococcus faecalis ERV85 OX=1134799 GN=atpD PE=3 SV=1	E. faecalis	metabolic process;transport	membrane	catalytic activity;nucleotide binding;transporter activity	79757337	1.29591e+08	9.74904e+07	UPI000005C5ED	468	468	100	100	468	100	944	-	len=468	ExpAA=0.01	First60=0.00	PredHel=0	Topology=o	OTHER	0.003763	0.000141	0.000475	0.99562	NA
WP_002356559.1	A0A3N3KJK1	Cytoplasmic	NA	ATP synthase epsilon chain OS=Enterococcus faecalis OX=1351 GN=atpC PE=3 SV=1	E. faecalis	NA	NA	NA	4.22454e+06	6.0826e+06	4.2942e+06	UPI0001E7181F	139	139	100	100	139	99.281	271	GO:0005575,GO:0005622,GO:0005623,GO:0006139,GO:0006163,GO:0006164,GO:0006725,GO:0006753,GO:0006754,GO:0006793,GO:0006796,GO:0006807,GO:0006810,GO:0006811,GO:0006812,GO:0008150,GO:0008152,GO:0009058,GO:0009117,GO:0009123,GO:0009124,GO:0009126,GO:0009127,GO:0009141,GO:0009142,GO:0009144,GO:0009145,GO:0009150,GO:0009152,GO:0009156,GO:0009161,GO:0009165,GO:0009167,GO:0009168,GO:0009199,GO:0009201,GO:…	len=139	ExpAA=0.00	First60=0.00	PredHel=0	Topology=o	OTHER	0.004743	0.000172	0.000875	0.99421	NA
WP_002356577.1	I6T467	Membrane	OG0000000	ABC transporter ATP-binding protein/permease OS=Enterococcus hirae (strain ATCC 9790 / DSM 20160 / JCM 8729 / LMG 6399 / NBRC 3181 / NCIMB 6459 / NCDO 1258) OX=768486 GN=EHR_02145 PE=4 SV=1	E. faecalis	transport	membrane	catalytic activity;nucleotide binding;transporter activity	9668949	10397127	10349514	UPI000267ECE0	629	622	96	97	605	82.975	1049	-	len=622	ExpAA=104.41	First60=17.90	PredHel=5	Topology=i43-62o101-121i179-198o202-224i283-305o	OTHER	0.013463	0.000775	0.012478	0.973284	NA
WP_002356580.1	C7VAX2	Cytoplasmic	NA	Mannose-6-phosphate isomerase OS=Enterococcus faecalis CH188 OX=565644 GN=EFNG_01267 PE=3 SV=1	E. faecalis	metabolic process	NA	catalytic activity;metal ion binding	5.99961e+06	9.49978e+06	3.27564e+06	UPI0001B2EE56	323	323	100	100	323	99.69	658	-	len=323	ExpAA=0.13	First60=0.00	PredHel=0	Topology=o	OTHER	0.004544	0.000284	0.000539	0.994633	NA
WP_002356583.1	S4GU54	Cytoplasmic	NA	CobB/CobQ-like protein OS=Enterococcus faecalis WKS-26-18-2 OX=1244144 GN=D351_01269 PE=4 SV=1	E. faecalis	metabolic process	NA	catalytic activity	1.31637e+07	1.14088e+07	1.24748e+07	UPI0002FB4872	230	230	100	100	230	99.565	460	-	len=230	ExpAA=0.32	First60=0.05	PredHel=0	Topology=o	OTHER	0.00256	0.00012	0.000396	0.996924	NA
WP_002356617.1	C7D1D3	Extracytoplasmic	NA	Flavocytochrome c OS=Enterococcus faecalis T2 OX=565637 GN=EFBG_00316 PE=3 SV=1	E. faecalis	metabolic process	NA	catalytic activity;nucleotide binding	8.63566e+07	2.27659e+08	9.09218e+07	UPI000005C5BC	505	505	100	100	505	100	1022	-	len=505	ExpAA=0.36	First60=0.34	PredHel=0	Topology=o	LIPO(Sec/SPII)	0.004375	0.000114	0.995292	0.00022	CS pos: 20-21. ATG-CT. Pr: 0.9914
WP_002356618.1	E6GW78	Cytoplasmic	NA	Thymidine kinase OS=Enterococcus faecalis TX0309A OX=749503 GN=tdk PE=3 SV=1	E. faecalis	metabolic process	cytoplasm	catalytic activity;metal ion binding;nucleotide binding	2.49605e+06	1.58839e+06	2.54886e+06	UPI000005C5BB	194	194	100	100	194	99.485	404	GO:0003674,GO:0003824,GO:0004797,GO:0005575,GO:0005622,GO:0005623,GO:0005737,GO:0005829,GO:0006139,GO:0006213,GO:0006259,GO:0006725,GO:0006753,GO:0006793,GO:0006796,GO:0006807,GO:0008150,GO:0008152,GO:0009058,GO:0009116,GO:0009117,GO:0009120,GO:0009123,GO:0009124,GO:0009157,GO:0009162,GO:0009165,GO:0009987,GO:0016301,GO:0016310,GO:0016740,GO:0016772,GO:0018130,GO:0019136,GO:0019205,GO:0019206,GO:…	len=194	ExpAA=0.00	First60=0.00	PredHel=0	Topology=o	OTHER	0.002449	0.000276	0.00033	0.996945	NA
WP_002356619.1	E0HAX9	Cytoplasmic	NA	Peptide chain release factor 1 OS=Enterococcus faecalis TX0411 OX=749506 GN=prfA PE=3 SV=1	E. faecalis	cell organization and biogenesis;metabolic process	cytoplasm	RNA binding	5.4819e+07	4.90067e+07	5.34548e+07	UPI000005C5BA	357	357	100	100	357	100	726	-	len=357	ExpAA=0.00	First60=0.00	PredHel=0	Topology=o	OTHER	0.001908	0.000617	0.000414	0.997061	NA
WP_002356623.1	J6CZ30	Cytoplasmic	NA	Serine hydroxymethyltransferase OS=Enterococcus faecalis ERV63 OX=1134793 GN=glyA PE=3 SV=1	E. faecalis	metabolic process	cytoplasm	catalytic activity	1.60408e+08	1.41716e+08	1.50896e+08	UPI000005C5B7	412	412	100	100	412	100	843	-	len=412	ExpAA=0.00	First60=0.00	PredHel=0	Topology=o	OTHER	0.027773	0.00468	0.002598	0.964949	NA
WP_002356624.1	J6QTZ5	Cytoplasmic	NA	Uracil phosphoribosyltransferase OS=Enterococcus faecalis ERV81 OX=1134798 GN=upp PE=3 SV=1	E. faecalis	metabolic process	NA	catalytic activity;metal ion binding;nucleotide binding	1.59919e+08	1.53343e+08	1.31513e+08	UPI000005C5B6	209	209	100	100	209	100	424	GO:0003674,GO:0003824,GO:0004849,GO:0005575,GO:0005622,GO:0005623,GO:0005737,GO:0005829,GO:0006139,GO:0006206,GO:0006213,GO:0006220,GO:0006221,GO:0006222,GO:0006725,GO:0006753,GO:0006793,GO:0006796,GO:0006807,GO:0008150,GO:0008152,GO:0008655,GO:0009058,GO:0009112,GO:0009116,GO:0009117,GO:0009119,GO:0009123,GO:0009124,GO:0009129,GO:0009130,GO:0009156,GO:0009161,GO:0009163,GO:0009165,GO:0009173,GO:…	len=209	ExpAA=0.31	First60=0.00	PredHel=0	Topology=o	OTHER	0.003245	0.000206	0.000581	0.995967	NA
WP_002356639.1	A0A507IR12	Cytoplasmic	NA	Methionine import ATP-binding protein MetN OS=Enterococcus faecalis OX=1351 GN=metN PE=3 SV=1	E. faecalis	NA	NA	NA	589279	787835	814932	UPI0001B25EB3	345	345	100	100	345	99.42	683	GO:0003674,GO:0003824,GO:0005215,GO:0006810,GO:0008150,GO:0015399,GO:0015405,GO:0016462,GO:0016787,GO:0016817,GO:0016818,GO:0016887,GO:0017111,GO:0022804,GO:0022857,GO:0042623,GO:0042626,GO:0043492,GO:0051179,GO:0051234,GO:0055085	len=345	ExpAA=0.02	First60=0.00	PredHel=0	Topology=o	OTHER	0.00815	0.000454	0.000517	0.990879	NA
WP_002356646.1	A0A1B4XQL1	Cytoplasmic	NA	Isoprenyl transferase OS=Enterococcus faecalis OX=1351 GN=uppS PE=3 SV=1	E. faecalis	NA	NA	catalytic activity;metal ion binding	1.21059e+07	9.93664e+06	1.19019e+07	UPI00019F6BDB	271	271	100	100	271	100	564	GO:0002094,GO:0003674,GO:0003824,GO:0004659,GO:0005575,GO:0005622,GO:0005623,GO:0005737,GO:0005829,GO:0006066,GO:0006629,GO:0006720,GO:0008150,GO:0008152,GO:0008299,GO:0008610,GO:0009058,GO:0009987,GO:0016093,GO:0016094,GO:0016740,GO:0016765,GO:0044237,GO:0044238,GO:0044249,GO:0044255,GO:0044281,GO:0044283,GO:0044424,GO:0044444,GO:0044464,GO:0046165,GO:0071704,GO:1901576,GO:1901615,GO:1901617	len=271	ExpAA=0.01	First60=0.00	PredHel=0	Topology=o	OTHER	0.00545	0.000912	0.000886	0.992753	NA
WP_002356682.1	A0A4V0HFC6	Cytoplasmic	NA	Elongation factor EF1A OS=Enterococcus faecalis OX=1351 GN=tufA3 PE=4 SV=1	E. faecalis	NA	NA	NA	2.75604e+08	2.76232e+08	3.05799e+08	UPI0001B6DF07	611	611	100	100	611	99.836	1248	-	len=611	ExpAA=0.10	First60=0.00	PredHel=0	Topology=o	OTHER	0.007524	0.000706	0.000925	0.990846	NA
WP_002356684.1	S4FPR2	Cytoplasmic	NA	UPF0358 protein D351_01527 OS=Enterococcus faecalis WKS-26-18-2 OX=1244144 GN=D351_01527 PE=3 SV=1	E. faecalis	NA	NA	NA	1.32587e+06	1.40519e+06	621198	UPI000005C560	101	101	100	100	101	100	206	-	len=101	ExpAA=0.00	First60=0.00	PredHel=0	Topology=o	OTHER	0.00892	0.000424	0.001023	0.989633	NA
WP_002356689.1	A0A6L7I7V2	Cytoplasmic	NA	YlbF family regulator OS=Enterococcus faecalis OX=1351 GN=GTI65_02190 PE=4 SV=1	E. faecalis	NA	NA	NA	5.58098e+06	4.88107e+06	4.89632e+06	UPI00019F3344	144	144	100	100	144	99.306	294	-	len=144	ExpAA=0.00	First60=0.00	PredHel=0	Topology=o	OTHER	0.002441	0.000435	0.000499	0.996625	NA
WP_002356703.1	A0A0M2ARJ2	Cytoplasmic	NA	30S ribosomal protein S20 OS=Enterococcus faecalis EnGen0354 OX=1169299 GN=rpsT PE=3 SV=1	E. faecalis	metabolic process	ribosome	RNA binding;structural molecule activity	9.48094e+06	1.12582e+07	6.96271e+06	UPI000005C551	83	83	100	100	83	100	162	-	len=83	ExpAA=0.00	First60=0.00	PredHel=0	Topology=o	OTHER	0.019948	0.003526	0.002	0.974525	NA
WP_002356708.1	A0A125W2R2	Membrane	NA	Undecaprenyl-diphosphatase OS=Enterococcus faecalis TX4248 OX=749495 GN=uppP PE=3 SV=1	E. faecalis	cell organization and biogenesis;metabolic process;regulation of biological process;response to stimulus	membrane	catalytic activity	1.01846e+06	1.03356e+06	1.30979e+06	UPI00019F33D4	288	276	96	100	276	100	545	-	len=276	ExpAA=157.49	First60=27.36	PredHel=7	Topology=o45-67i84-101o111-133i154-176o189-211i224-243o258-275i	OTHER	0.0047	0.000121	0.006307	0.988872	NA
WP_002356724.1	C7D1M2	Membrane	NA	Uncharacterized protein OS=Enterococcus faecalis T2 OX=565637 GN=EFBG_00405 PE=4 SV=1	E. faecalis	NA	membrane	NA	169858	227156	195797	UPI00019F33DB	342	342	100	100	342	100	692	-	len=342	ExpAA=130.75	First60=0.00	PredHel=6	Topology=o103-122i129-151o188-210i231-253o293-315i320-339o	OTHER	0.00807	0.000642	0.000473	0.990814	NA
WP_002356733.1	C7VAK0	Cytoplasmic	NA	Threonine synthase OS=Enterococcus faecalis CH188 OX=565644 GN=EFNG_01145 PE=3 SV=1	E. faecalis	metabolic process	NA	catalytic activity	8.42208e+07	1.15285e+08	5.60442e+07	UPI000005C53B	351	351	100	100	351	100	711	-	len=351	ExpAA=0.04	First60=0.00	PredHel=0	Topology=o	OTHER	0.01082	0.000591	0.001019	0.987569	NA
WP_002356743.1	A0A1X3ATP9	Cytoplasmic	NA	Phosphate starvation-inducible protein PhoH OS=Enterococcus faecalis OX=1351 GN=ELS84_1043 PE=4 SV=1	E. faecalis	NA	NA	nucleotide binding	7.37438e+06	5.90855e+06	6.36938e+06	UPI0003F77A48	304	340	100	89	304	100	619	-	len=340	ExpAA=12.36	First60=0.00	PredHel=0	Topology=o	OTHER	0.001988	0.000138	0.000453	0.997421	NA
WP_002356745.1	A0A4U4C5E1	Cytoplasmic	NA	Endoribonuclease YbeY OS=Enterococcus faecalis OX=1351 GN=ybeY PE=3 SV=1	E. faecalis	NA	NA	NA	1.67451e+07	2.03837e+07	1.03378e+07	UPI000005C533	159	159	100	100	159	99.371	317	-	len=159	ExpAA=0.00	First60=0.00	PredHel=0	Topology=o	OTHER	0.002704	0.000564	0.000292	0.99644	NA
WP_002356757.1	E6GKU0	Cytoplasmic	NA	RNA methyltransferase, TrmH family OS=Enterococcus faecalis TX0027 OX=749498 GN=HMPREF9501_01543 PE=4 SV=1	E. faecalis	metabolic process	NA	catalytic activity;RNA binding	588991	580306	615968	UPI0001A5C0AF	258	258	100	100	258	98.837	517	-	len=258	ExpAA=1.91	First60=0.00	PredHel=0	Topology=o	OTHER	0.005691	0.000246	0.00025	0.993814	NA
WP_002356759.1	J6PFH0	Cytoplasmic	NA	30S ribosomal protein S2 OS=Enterococcus faecalis ERV37 OX=1134790 GN=rpsB PE=3 SV=1	E. faecalis	metabolic process	ribosome	structural molecule activity	8.01705e+08	7.50438e+08	8.55062e+08	UPI000005C527	261	261	100	100	261	100	534	GO:0003674,GO:0003735,GO:0005198,GO:0005575,GO:0005622,GO:0005623,GO:0005737,GO:0005829,GO:0005840,GO:0006412,GO:0006518,GO:0006807,GO:0008150,GO:0008152,GO:0009058,GO:0009059,GO:0009987,GO:0010467,GO:0015935,GO:0019538,GO:0022626,GO:0022627,GO:0032991,GO:0034641,GO:0034645,GO:0043043,GO:0043170,GO:0043226,GO:0043228,GO:0043229,GO:0043232,GO:0043603,GO:0043604,GO:0044237,GO:0044238,GO:0044249,GO:…	len=261	ExpAA=0.00	First60=0.00	PredHel=0	Topology=o	OTHER	0.001497	0.000141	0.000283	0.99808	NA
WP_002356760.1	A0A059MYU1	Cytoplasmic	NA	Elongation factor Ts OS=Enterococcus faecalis 918 OX=1338519 GN=tsf PE=3 SV=1	E. faecalis	metabolic process	cytoplasm	protein binding;RNA binding	4.36747e+08	9.72706e+08	1.95583e+08	UPI000005C526	293	293	100	100	293	100	580	GO:0001871,GO:0003674,GO:0003676,GO:0003723,GO:0003746,GO:0005488,GO:0005575,GO:0005623,GO:0006412,GO:0006414,GO:0006518,GO:0006807,GO:0008135,GO:0008150,GO:0008152,GO:0009058,GO:0009059,GO:0009986,GO:0009987,GO:0010467,GO:0019538,GO:0030246,GO:0030247,GO:0034641,GO:0034645,GO:0043043,GO:0043170,GO:0043603,GO:0043604,GO:0044237,GO:0044238,GO:0044249,GO:0044260,GO:0044267,GO:0044271,GO:0044464,GO:…	len=293	ExpAA=0.37	First60=0.07	PredHel=0	Topology=o	OTHER	0.004004	0.000749	0.000509	0.994737	NA
WP_002356761.1	A0A2Z6BUI5	Cytoplasmic	NA	Uridylate kinase OS=Enterococcus faecalis OX=1351 GN=pyrH PE=3 SV=1	E. faecalis	NA	NA	NA	8.90248e+07	8.28552e+07	7.38846e+07	UPI000DBB1EE1	241	240	99	100	240	99.583	487	-	len=240	ExpAA=0.17	First60=0.07	PredHel=0	Topology=o	OTHER	0.010288	0.000192	0.001233	0.988286	NA
WP_002356762.1	A0A4U3M685	Cytoplasmic	NA	Ribosome-recycling factor OS=Enterococcus faecalis OX=1351 GN=frr PE=3 SV=1	E. faecalis	NA	NA	NA	1.76131e+06	3.06363e+06	437026	UPI0001B2E442	185	185	100	100	185	99.459	365	GO:0002181,GO:0002184,GO:0003674,GO:0005488,GO:0005575,GO:0005622,GO:0005623,GO:0005737,GO:0006412,GO:0006415,GO:0006518,GO:0006807,GO:0008150,GO:0008152,GO:0009058,GO:0009059,GO:0009987,GO:0010467,GO:0016043,GO:0019538,GO:0022411,GO:0032984,GO:0034641,GO:0034645,GO:0043021,GO:0043023,GO:0043043,GO:0043170,GO:0043603,GO:0043604,GO:0043624,GO:0043933,GO:0044237,GO:0044238,GO:0044249,GO:0044260,GO:…	len=185	ExpAA=0.00	First60=0.00	PredHel=0	Topology=o	OTHER	0.008024	0.01416	0.001087	0.976729	NA
WP_002356763.1	A0A0M2AA72	Cytoplasmic	NA	Vegetative protein 296 OS=Enterococcus faecalis EnGen0302 OX=1158660 GN=UMC_02175 PE=3 SV=1	E. faecalis	transport	NA	catalytic activity;nucleotide binding	1.18654e+08	1.06102e+08	1.03101e+08	UPI000005C523	256	256	100	100	256	100	514	-	len=256	ExpAA=0.00	First60=0.00	PredHel=0	Topology=o	OTHER	0.02022	0.000616	0.000603	0.978561	NA
WP_002356769.1	E6IBX0	Cytoplasmic	NA	FeS assembly protein SufB OS=Enterococcus faecalis TX0645 OX=749510 GN=sufB PE=3 SV=1	E. faecalis	cell organization and biogenesis;metabolic process	NA	NA	1.13835e+08	1.15158e+08	6.41729e+07	UPI0001F0D1E9	464	464	100	100	464	99.784	961	-	len=464	ExpAA=0.00	First60=0.00	PredHel=0	Topology=o	OTHER	0.003562	0.000365	0.000559	0.995514	NA
WP_002356790.1	R3KFE0	Membrane	NA	Amino acid permease OS=Enterococcus faecalis ATCC 6055 OX=1169311 GN=WOU_01959 PE=4 SV=1	E. faecalis	transport	membrane	transporter activity	1.62469e+06	1.99806e+06	1.78067e+06	UPI000330462E	485	485	100	100	485	99.794	967	-	len=485	ExpAA=253.48	First60=42.19	PredHel=11	Topology=o5-27i34-56o118-140i152-174o194-216i237-259o274-296i339-361o371-393i412-434o444-466i	OTHER	0.029382	0.000558	0.035667	0.934394	NA
WP_002356804.1	A0A4U3LPN4	Cytoplasmic	NA	Xanthine phosphoribosyltransferase OS=Enterococcus faecalis OX=1351 GN=xpt PE=3 SV=1	E. faecalis	NA	NA	NA	2.82683e+07	2.89909e+07	2.10366e+07	UPI0001B2E48D	193	193	100	100	193	99.482	384	-	len=193	ExpAA=0.64	First60=0.37	PredHel=0	Topology=o	OTHER	0.005144	0.000474	0.000331	0.99405	NA
WP_002356808.1	R3I2P1	Cytoplasmic	NA	Adenylosuccinate lyase OS=Enterococcus faecalis ATCC 6055 OX=1169311 GN=WOU_01945 PE=3 SV=1	E. faecalis	metabolic process	NA	catalytic activity	4760985	8.28975e+06	2.93362e+06	UPI0001F0B4BB	431	431	100	100	431	99.768	890	GO:0003674,GO:0003824,GO:0004018,GO:0006139,GO:0006163,GO:0006164,GO:0006167,GO:0006725,GO:0006753,GO:0006793,GO:0006796,GO:0006807,GO:0008150,GO:0008152,GO:0009058,GO:0009117,GO:0009123,GO:0009124,GO:0009126,GO:0009127,GO:0009150,GO:0009152,GO:0009156,GO:0009161,GO:0009165,GO:0009167,GO:0009168,GO:0009259,GO:0009260,GO:0009987,GO:0016829,GO:0016840,GO:0016842,GO:0017144,GO:0018130,GO:0019438,GO:…	len=431	ExpAA=0.02	First60=0.00	PredHel=0	Topology=o	OTHER	0.00245	0.00013	0.000245	0.997174	NA
WP_002356811.1	E2YJ76	Cytoplasmic	NA	Chaperone protein ClpB OS=Enterococcus faecalis DAPTO 512 OX=749489 GN=clpB PE=3 SV=1	E. faecalis	metabolic process;regulation of biological process;response to stimulus	cytoplasm	catalytic activity;nucleotide binding;protein binding	1.22161e+08	1.11425e+08	1.092e+08	UPI0001B2BE0E	868	868	100	100	868	99.885	1756	GO:0006508,GO:0006807,GO:0008150,GO:0008152,GO:0019538,GO:0043170,GO:0044238,GO:0071704,GO:1901564	len=868	ExpAA=0.00	First60=0.00	PredHel=0	Topology=o	OTHER	0.002225	0.000197	0.000273	0.997304	NA
WP_002356813.1	J5IGB7	Cytoplasmic	NA	Acetyltransferase, GNAT family OS=Enterococcus faecalis ERV85 OX=1134799 GN=HMPREF1342_03134 PE=4 SV=1	E. faecalis	NA	NA	catalytic activity	2.89896e+06	3.90308e+06	2.73882e+06	UPI000005C4FE	406	406	100	100	406	100	845	-	len=406	ExpAA=0.08	First60=0.00	PredHel=0	Topology=o	OTHER	0.001395	0.000175	0.000216	0.998214	NA
WP_002356846.1	A0A2Z6BTX8	Cytoplasmic	NA	Tryptophan--tRNA ligase OS=Enterococcus faecalis OX=1351 GN=trpS PE=3 SV=1	E. faecalis	NA	NA	NA	1.52994e+07	1.43676e+07	1.49176e+07	UPI0001B2585A	334	334	100	100	334	99.701	681	GO:0003674,GO:0003824,GO:0004812,GO:0004830,GO:0005575,GO:0005622,GO:0005623,GO:0005737,GO:0006082,GO:0006139,GO:0006399,GO:0006412,GO:0006418,GO:0006436,GO:0006518,GO:0006520,GO:0006725,GO:0006807,GO:0008150,GO:0008152,GO:0009058,GO:0009059,GO:0009987,GO:0010467,GO:0016070,GO:0016874,GO:0016875,GO:0019538,GO:0019752,GO:0034641,GO:0034645,GO:0034660,GO:0043038,GO:0043039,GO:0043043,GO:0043170,GO:…	len=334	ExpAA=0.02	First60=0.00	PredHel=0	Topology=o	OTHER	0.003336	0.000269	0.000505	0.99589	NA
WP_002356864.1	Q832L2	Cytoplasmic	NA	Glyoxylase family protein OS=Enterococcus faecalis (strain ATCC 700802 / V583) OX=226185 GN=EF_2214 PE=1 SV=1	E. faecalis	NA	NA	NA	291577	336937	107025	UPI000005C47A	126	126	100	100	126	99.206	254	-	len=126	ExpAA=0.00	First60=0.00	PredHel=0	Topology=o	OTHER	0.00296	0.000429	0.000548	0.996063	NA
WP_002356866.1	A0A507K8E6	Cytoplasmic	NA	Nucleoid-associated protein OS=Enterococcus faecalis OX=1351 GN=FKY84_10545 PE=3 SV=1	E. faecalis	NA	NA	NA	949146	1.03913e+06	737653	UPI000CF255E4	334	334	100	100	334	99.701	670	-	len=334	ExpAA=0.00	First60=0.00	PredHel=0	Topology=o	OTHER	0.004439	0.002144	0.000412	0.993005	NA
WP_002356871.1	D4EJ51	Membrane	NA	Uncharacterized protein OS=Enterococcus faecalis S613 OX=699185 GN=HMPREF9376_00663 PE=4 SV=1	E. faecalis	NA	NA	NA	1.43392e+07	1.24347e+07	1.5537e+07	UPI000005C475	112	112	100	100	112	100	215	-	len=112	ExpAA=18.58	First60=18.58	PredHel=1	Topology=i7-26o	SP(Sec/SPI)	0.843188	0.009237	0.053107	0.094469	CS pos: 25-26. VIA-SE. Pr: 0.6370
WP_002356883.1	J6BE36	Cytoplasmic	NA	Transcriptional regulator, TetR family OS=Enterococcus faecalis ERV129 OX=1134787 GN=HMPREF1330_01079 PE=4 SV=1	E. faecalis	metabolic process;regulation of biological process	NA	DNA binding	5208391	5.43426e+06	3.0115e+06	UPI000005C470	190	190	100	100	190	100	395	-	len=190	ExpAA=7.93	First60=0.03	PredHel=0	Topology=i	OTHER	0.011442	0.001916	0.002751	0.983891	NA
WP_002356885.1	A0A1X3AIB3	Cytoplasmic	NA	Flavodoxin OS=Enterococcus faecalis OX=1351 GN=ELS84_2014 PE=3 SV=1	E. faecalis	NA	NA	nucleotide binding	1.7774e+07	1.81019e+07	1.15783e+07	UPI000A263948	137	147	100	93	137	100	264	-	len=147	ExpAA=0.00	First60=0.00	PredHel=0	Topology=o	OTHER	0.019282	0.000411	0.00092	0.979388	NA
WP_002356893.1	A0A6N0WCA9	Cytoplasmic	NA	dTDP-4-dehydrorhamnose 3,5-epimerase OS=Enterococcus faecalis OX=1351 GN=rfbC PE=4 SV=1	E. faecalis	NA	NA	NA	2.25387e+06	3833620	747295	UPI0015805836	190	190	100	100	190	99.474	394	-	len=190	ExpAA=0.05	First60=0.00	PredHel=0	Topology=o	OTHER	0.005419	0.00046	0.000472	0.993649	NA
WP_002356895.1	A0A0M2ARX3	Cytoplasmic	NA	dTDP-4-dehydrorhamnose reductase OS=Enterococcus faecalis EnGen0354 OX=1169299 GN=WO5_02114 PE=3 SV=1	E. faecalis	metabolic process	NA	catalytic activity	49901792	4.73839e+07	3.43492e+07	UPI00019F3652	280	280	100	100	280	100	581	-	len=280	ExpAA=0.01	First60=0.00	PredHel=0	Topology=o	OTHER	0.003437	0.000279	0.000482	0.995802	NA
WP_002356900.1	X5NUJ5	Membrane	NA	ABC2_membrane domain-containing protein OS=Enterococcus faecalis CBRD01 OX=1400521 GN=P746_01444 PE=4 SV=1	E. faecalis	NA	membrane	metal ion binding	865683	1.01453e+06	976951	UPI0003C7D4DC	187	264	100	71	187	100	375	-	len=264	ExpAA=127.75	First60=22.71	PredHel=6	Topology=o36-58i70-92o120-142i149-168o193-215i236-253o	OTHER	0.001198	0.000225	0.0029	0.995677	NA
WP_002356901.1	E6IBJ2	Cytoplasmic	NA	ABC transporter, ATP-binding protein OS=Enterococcus faecalis TX0645 OX=749510 GN=HMPREF9513_01657 PE=4 SV=1	E. faecalis	NA	NA	catalytic activity;nucleotide binding	1.12521e+07	1.15282e+07	1.15781e+07	UPI000005C45D	405	405	100	100	405	100	836	-	len=405	ExpAA=0.13	First60=0.00	PredHel=0	Topology=o	OTHER	0.006323	0.000245	0.000447	0.992985	NA
WP_002356936.1	A0A6B1XXP1	Cytoplasmic	NA	Phosphoglucosamine mutase OS=Enterococcus faecalis OX=1351 GN=glmM PE=3 SV=1	E. faecalis	NA	NA	NA	2.39412e+08	2.30192e+08	2.1211e+08	UPI001368326F	451	451	100	100	451	99.778	910	-	len=451	ExpAA=1.85	First60=0.02	PredHel=0	Topology=o	OTHER	0.006314	0.000373	0.000761	0.992553	NA
WP_002356937.1	D4ELU1	Membrane	NA	UPF0397 protein HMPREF9376_01614 OS=Enterococcus faecalis S613 OX=699185 GN=HMPREF9376_01614 PE=3 SV=1	E. faecalis	NA	membrane	NA	2.84466e+06	2.93995e+06	1.67157e+06	UPI000005C443	183	183	100	100	183	100	365	-	len=183	ExpAA=108.22	First60=39.65	PredHel=5	Topology=i7-29o44-66i73-95o115-137i144-166o	OTHER	0.07217	0.001207	0.019266	0.907358	NA
WP_002356938.1	A0A0M2AUA0	Cytoplasmic	NA	ABC transporter ATP-binding protein OS=Enterococcus faecalis EnGen0354 OX=1169299 GN=WO5_02079 PE=4 SV=1	E. faecalis	metabolic process;transport	NA	catalytic activity;nucleotide binding;transporter activity	533054	662526	583324	UPI0001B2B1A0	568	568	100	100	568	99.648	1163	GO:0003674,GO:0003824,GO:0005215,GO:0006810,GO:0008150,GO:0015399,GO:0015405,GO:0016462,GO:0016787,GO:0016817,GO:0016818,GO:0016887,GO:0017111,GO:0022804,GO:0022857,GO:0042623,GO:0042626,GO:0043492,GO:0051179,GO:0051234,GO:0055085	len=568	ExpAA=0.01	First60=0.00	PredHel=0	Topology=o	OTHER	0.032826	0.000422	0.00121	0.965542	NA
WP_002356940.1	A0A1Q1FVD7	Cytoplasmic	NA	Glutamine--fructose-6-phosphate aminotransferase [isomerizing] OS=Enterococcus faecalis OX=1351 GN=glmS PE=3 SV=1	E. faecalis	metabolic process	cytoplasm	catalytic activity	1.82852e+08	1.69178e+08	1.85014e+08	UPI0001B1E02A	602	602	100	100	602	99.834	1228	GO:0003674,GO:0003824,GO:0004360,GO:0005575,GO:0005622,GO:0005623,GO:0005737,GO:0005829,GO:0006002,GO:0006040,GO:0006047,GO:0006139,GO:0006464,GO:0006486,GO:0006487,GO:0006725,GO:0006793,GO:0006796,GO:0006807,GO:0008150,GO:0008152,GO:0008483,GO:0009058,GO:0009059,GO:0009100,GO:0009101,GO:0009225,GO:0009987,GO:0016740,GO:0016769,GO:0019538,GO:0019637,GO:0034641,GO:0034645,GO:0036211,GO:0043170,GO:…	len=602	ExpAA=2.42	First60=0.00	PredHel=0	Topology=o	OTHER	0.010768	0.000719	0.001256	0.987258	NA
WP_002356960.1	Q820U1	Cytoplasmic	NA	tRNA-specific 2-thiouridylase MnmA OS=Enterococcus faecalis (strain ATCC 700802 / V583) OX=226185 GN=mnmA PE=3 SV=1	E. faecalis	metabolic process	cytoplasm	catalytic activity;nucleotide binding;RNA binding	2.16907e+07	2.23903e+07	1.7378e+07	UPI000005C3EF	374	374	100	100	374	99.733	777	GO:0002097,GO:0002098,GO:0002143,GO:0006139,GO:0006396,GO:0006399,GO:0006400,GO:0006725,GO:0006807,GO:0008033,GO:0008150,GO:0008152,GO:0009451,GO:0009987,GO:0010467,GO:0016070,GO:0034227,GO:0034470,GO:0034641,GO:0034660,GO:0043170,GO:0043412,GO:0044237,GO:0044238,GO:0046483,GO:0071704,GO:0090304,GO:1901360	len=374	ExpAA=0.21	First60=0.20	PredHel=0	Topology=o	OTHER	0.005068	0.000369	0.001105	0.993458	NA
WP_002356974.1	Q2PJA2	Membrane	NA	OppB OS=Enterococcus faecalis (strain ATCC 47077 / OG1RF) OX=474186 GN=oppB PE=3 SV=1	E. faecalis	metabolic process	membrane	NA	4.06193e+06	6.55782e+06	3.75695e+06	UPI000067C964	352	472	100	75	352	99.716	717	-	len=472	ExpAA=200.67	First60=29.32	PredHel=9	Topology=o20-42i54-76o96-118i125-147o184-206i219-236o331-353i366-388o421-443i	OTHER	0.002046	0.000161	0.002241	0.995552	NA
WP_002356983.1	A0A1X3BKU1	Cytoplasmic	NA	GntR family transcriptional regulator OS=Enterococcus faecalis OX=1351 GN=ELS84_0727 PE=4 SV=1	E. faecalis	metabolic process;regulation of biological process	NA	DNA binding	9.91008e+06	9.73521e+06	8.66247e+06	UPI000A25AF6D	228	233	100	98	228	99.561	462	-	len=233	ExpAA=0.00	First60=0.00	PredHel=0	Topology=o	OTHER	0.004373	0.000968	0.000711	0.993948	NA
WP_002356987.1	A0A6N0WFA3	Cytoplasmic	NA	23S rRNA (Adenine(2503)-C(2))-methyltransferase RlmN OS=Enterococcus faecalis OX=1351 GN=rlmN PE=4 SV=1	E. faecalis	NA	NA	NA	869752	1.24008e+06	999465	UPI0001B25B49	357	357	100	100	357	99.72	746	GO:0000154,GO:0001510,GO:0003674,GO:0003824,GO:0006139,GO:0006364,GO:0006396,GO:0006399,GO:0006400,GO:0006725,GO:0006807,GO:0008033,GO:0008150,GO:0008152,GO:0008168,GO:0008173,GO:0008175,GO:0008649,GO:0008757,GO:0009451,GO:0009987,GO:0010467,GO:0016070,GO:0016072,GO:0016740,GO:0016741,GO:0022613,GO:0030488,GO:0031167,GO:0032259,GO:0034470,GO:0034641,GO:0034660,GO:0042254,GO:0043170,GO:0043412,GO:…	len=357	ExpAA=0.29	First60=0.00	PredHel=0	Topology=o	OTHER	0.004252	0.000529	0.00085	0.994369	NA
WP_002357030.1	A0A059N3V2	Cytoplasmic	NA	Uncharacterized protein OS=Enterococcus faecalis 918 OX=1338519 GN=HMPREF2097_00929 PE=4 SV=1	E. faecalis	NA	NA	NA	2.89502e+08	259711296	553551280	UPI0003B920EA	295	295	100	100	295	99.661	599	-	len=295	ExpAA=0.02	First60=0.00	PredHel=0	Topology=o	OTHER	0.094646	0.009834	0.002262	0.893258	NA
WP_002357034.1	E2YT96	Cytoplasmic	NA	Uncharacterized protein OS=Enterococcus faecalis EnGen0311 OX=749509 GN=HMPREF9512_00564 PE=4 SV=1	E. faecalis	NA	NA	NA	1.03558e+06	915735	2.03808e+06	UPI00019F383C	122	122	100	100	122	100	252	-	len=122	ExpAA=0.00	First60=0.00	PredHel=0	Topology=o	OTHER	0.00512	0.000427	0.000618	0.993836	NA
WP_002357056.1	A0A431H4G9	Cytoplasmic	NA	Coproporphyrin III ferrochelatase OS=Enterococcus faecalis OX=1351 GN=cpfC PE=3 SV=1	E. faecalis	NA	NA	NA	1.33109e+06	1.21929e+06	2.74659e+06	UPI0001A5BF61	313	313	100	100	313	100	637	-	len=313	ExpAA=0.09	First60=0.08	PredHel=0	Topology=o	OTHER	0.005956	0.000372	0.002383	0.991289	NA
WP_002357063.1	A0A6I4Y3X1	Cytoplasmic	NA	N-6 DNA methylase OS=Enterococcus faecalis OX=1351 GN=GTI81_12595 PE=4 SV=1	E. faecalis	NA	NA	NA	4.81826e+06	2.67231e+06	1.98527e+06	UPI0001F0BB83	335	335	100	100	335	99.701	677	-	len=335	ExpAA=0.01	First60=0.00	PredHel=0	Topology=o	OTHER	0.001791	0.000198	0.00025	0.997761	NA
WP_002357064.1	E2YQ56	Cytoplasmic	OG0000067	Acetate kinase OS=Enterococcus faecalis DAPTO 512 OX=749489 GN=ackA PE=3 SV=1	E. faecalis	metabolic process	cytoplasm	catalytic activity;metal ion binding;nucleotide binding	3.25394e+08	4.66777e+08	1.47208e+08	UPI000005C3A5	395	395	100	100	395	100	806	-	len=395	ExpAA=1.98	First60=0.00	PredHel=0	Topology=o	OTHER	0.003434	0.000163	0.00032	0.996083	NA
WP_002357065.1	E2YDP9	Cytoplasmic	NA	Universal stress family protein OS=Enterococcus faecalis DAPTO 516 OX=749490 GN=HMPREF9493_01695 PE=3 SV=1	E. faecalis	response to stimulus	membrane	NA	2.7852e+07	2.84653e+07	1.61781e+07	UPI0001E711F1	239	157	66	100	157	100	320	-	len=157	ExpAA=0.03	First60=0.00	PredHel=0	Topology=o	OTHER	0.003547	0.000752	0.000488	0.995213	NA
WP_002357068.1	V7ZS51	Membrane	NA	Uncharacterized protein OS=Enterococcus faecalis PF3 OX=1410655 GN=T481_00640 PE=4 SV=1	E. faecalis	NA	membrane	NA	1.00833e+06	1419428	1400949	UPI0003D268A4	113	110	96	98	108	100	208	-	len=110	ExpAA=58.63	First60=19.78	PredHel=3	Topology=o20-39i64-81o86-105i	OTHER	0.028843	0.00065	0.00764	0.962867	NA
WP_002357075.1	A0A1Q1FV34	Cytoplasmic	NA	Ribosomal protein L11 methyltransferase OS=Enterococcus faecalis OX=1351 GN=prmA PE=3 SV=1	E. faecalis	metabolic process	cytoplasm;ribosome	catalytic activity;RNA binding	1.773e+07	2.027e+07	1.51594e+07	UPI0001B1E07B	315	315	100	100	315	99.683	635	-	len=315	ExpAA=0.20	First60=0.01	PredHel=0	Topology=o	OTHER	0.004346	0.000413	0.000595	0.994645	NA
WP_002357079.1	J6RA95	Cytoplasmic	NA	(p)ppGpp synthase OS=Enterococcus faecalis ERV85 OX=1134799 GN=HMPREF1342_01509 PE=3 SV=1	E. faecalis	metabolic process	NA	catalytic activity	1.90467e+07	1.61204e+07	1.89571e+07	UPI000005C39C	737	737	100	100	737	100	1524	GO:0003674,GO:0003824,GO:0005575,GO:0005618,GO:0005623,GO:0005886,GO:0006139,GO:0006163,GO:0006725,GO:0006753,GO:0006793,GO:0006796,GO:0006807,GO:0006950,GO:0008150,GO:0008152,GO:0008728,GO:0008893,GO:0009116,GO:0009117,GO:0009119,GO:0009150,GO:0009259,GO:0009605,GO:0009987,GO:0009991,GO:0015969,GO:0016020,GO:0016740,GO:0016772,GO:0016778,GO:0016787,GO:0016788,GO:0016794,GO:0019637,GO:0019693,GO:…	len=737	ExpAA=0.01	First60=0.00	PredHel=0	Topology=o	OTHER	0.026176	0.000981	0.000616	0.972227	NA
WP_002357092.1	A0A0M2ABU8	Cytoplasmic	NA	SorC family transcriptional regulator OS=Enterococcus faecalis EnGen0302 OX=1158660 GN=UMC_01886 PE=3 SV=1	E. faecalis	NA	NA	NA	548476	534202	515375	UPI00032FECDC	345	345	100	100	345	99.71	709	-	len=345	ExpAA=0.03	First60=0.00	PredHel=0	Topology=o	OTHER	0.001177	0.000376	0.000173	0.998274	NA
WP_002357093.1	R3GZ58	Cytoplasmic	OG0000011	Glyceraldehyde-3-phosphate dehydrogenase OS=Enterococcus faecalis EnGen0359 OX=1169307 GN=WOK_02144 PE=3 SV=1	E. faecalis	metabolic process	NA	catalytic activity;nucleotide binding	5.01911e+09	5.10891e+09	3.00291e+09	UPI000005C392	333	333	100	100	333	100	683	GO:0000166,GO:0001871,GO:0002020,GO:0003674,GO:0003824,GO:0004365,GO:0005488,GO:0005515,GO:0005575,GO:0005622,GO:0005623,GO:0005737,GO:0006139,GO:0006725,GO:0006732,GO:0006733,GO:0006734,GO:0006735,GO:0006753,GO:0006793,GO:0006796,GO:0006807,GO:0008150,GO:0008152,GO:0009117,GO:0009986,GO:0009987,GO:0016491,GO:0016620,GO:0016903,GO:0019362,GO:0019637,GO:0019674,GO:0019899,GO:0030246,GO:0030247,GO:…	len=333	ExpAA=0.01	First60=0.00	PredHel=0	Topology=o	OTHER	0.004298	0.000258	0.000507	0.994937	NA
WP_002357094.1	J5Z718	Cytoplasmic	NA	Phosphoglycerate kinase OS=Enterococcus faecalis ERV103 OX=1134785 GN=pgk PE=3 SV=1	E. faecalis	metabolic process	cytoplasm	catalytic activity;nucleotide binding	3.26868e+08	6.48928e+08	1.22739e+08	UPI000005C391	397	397	100	100	397	100	792	GO:0001871,GO:0002020,GO:0003674,GO:0003824,GO:0004618,GO:0005488,GO:0005515,GO:0005575,GO:0005618,GO:0005622,GO:0005623,GO:0005737,GO:0005975,GO:0006082,GO:0006090,GO:0006091,GO:0006096,GO:0006139,GO:0006163,GO:0006164,GO:0006165,GO:0006725,GO:0006732,GO:0006733,GO:0006753,GO:0006754,GO:0006757,GO:0006793,GO:0006796,GO:0006807,GO:0008150,GO:0008152,GO:0009056,GO:0009058,GO:0009108,GO:0009117,GO:…	len=397	ExpAA=0.48	First60=0.01	PredHel=0	Topology=o	OTHER	0.002754	0.000126	0.000292	0.996829	NA
WP_002357098.1	E6F1V3	Cytoplasmic	OG0000048	Enolase OS=Enterococcus faecalis TX0630 OX=749508 GN=eno PE=3 SV=1	E. faecalis	metabolic process	cell surface;cytoplasm;extracellular	catalytic activity;metal ion binding	1.99733e+09	3.34235e+09	7.31852e+08	UPI000005C38F	432	432	100	100	432	100	867	GO:0001968,GO:0003674,GO:0003824,GO:0004634,GO:0005488,GO:0005515,GO:0005518,GO:0005575,GO:0005576,GO:0005618,GO:0005622,GO:0005623,GO:0005737,GO:0005975,GO:0006082,GO:0006090,GO:0006091,GO:0006096,GO:0006139,GO:0006163,GO:0006164,GO:0006165,GO:0006725,GO:0006732,GO:0006733,GO:0006753,GO:0006754,GO:0006757,GO:0006793,GO:0006796,GO:0006807,GO:0008150,GO:0008152,GO:0009056,GO:0009058,GO:0009108,GO:…	len=432	ExpAA=0.17	First60=0.00	PredHel=0	Topology=o	OTHER	0.007171	0.0012	0.000933	0.990695	NA
WP_002357154.1	Q833M7	Cytoplasmic	NA	ATP-dependent Clp protease ATP-binding subunit ClpX OS=Enterococcus faecalis (strain ATCC 700802 / V583) OX=226185 GN=clpX PE=3 SV=1	E. faecalis	metabolic process;response to stimulus	NA	catalytic activity;metal ion binding;nucleotide binding;protein binding	1.25599e+08	1.09858e+08	1.16292e+08	UPI000005C369	417	417	100	100	417	100	848	GO:0000166,GO:0003674,GO:0003824,GO:0004176,GO:0005488,GO:0005524,GO:0006508,GO:0006807,GO:0008144,GO:0008150,GO:0008152,GO:0008233,GO:0009056,GO:0009057,GO:0009987,GO:0016462,GO:0016787,GO:0016817,GO:0016818,GO:0016887,GO:0017076,GO:0017111,GO:0019538,GO:0030163,GO:0030554,GO:0032553,GO:0032555,GO:0032559,GO:0035639,GO:0036094,GO:0042623,GO:0043167,GO:0043168,GO:0043170,GO:0044238,GO:0051301,GO:…	len=417	ExpAA=0.02	First60=0.00	PredHel=0	Topology=o	OTHER	0.032517	0.000345	0.003804	0.963334	NA
WP_002357155.1	J6QFM6	Cytoplasmic	NA	Probable GTP-binding protein EngB OS=Enterococcus faecalis ERV68 OX=1134795 GN=engB PE=3 SV=1	E. faecalis	cell division;cell organization and biogenesis;regulation of biological process;response to stimulus	NA	catalytic activity;metal ion binding;nucleotide binding	2.54752e+06	3.04609e+06	3.18331e+06	UPI000005C368	193	193	100	100	193	100	399	GO:0005575,GO:0005622,GO:0005623,GO:0005737,GO:0005829,GO:0044424,GO:0044444,GO:0044464	len=193	ExpAA=0.01	First60=0.00	PredHel=0	Topology=o	OTHER	0.017398	0.001451	0.004587	0.976564	NA
WP_002357164.1	E6GTM2	Cytoplasmic	NA	MaoC-like protein OS=Enterococcus faecalis TX0309A OX=749503 GN=HMPREF9506_01166 PE=3 SV=1	E. faecalis	NA	NA	NA	652874	1.01353e+06	518576	UPI000005C35F	161	161	100	100	161	100	324	-	len=161	ExpAA=0.13	First60=0.00	PredHel=0	Topology=o	OTHER	0.004484	0.00048	0.001234	0.993802	NA
WP_002357176.1	E2YSZ4	Cytoplasmic	NA	50S ribosomal protein L19 OS=Enterococcus faecalis EnGen0311 OX=749509 GN=rplS PE=3 SV=1	E. faecalis	metabolic process	ribosome	structural molecule activity	3.49763e+08	3.2987e+08	4.53249e+08	UPI0001E70546	131	115	88	100	115	100	229	GO:0003674,GO:0003735,GO:0005198,GO:0005575,GO:0005622,GO:0005623,GO:0005737,GO:0005829,GO:0005840,GO:0015934,GO:0022625,GO:0022626,GO:0032991,GO:0043226,GO:0043228,GO:0043229,GO:0043232,GO:0044391,GO:0044422,GO:0044424,GO:0044444,GO:0044445,GO:0044446,GO:0044464,GO:1990904	len=115	ExpAA=0.00	First60=0.00	PredHel=0	Topology=o	OTHER	0.007204	0.002271	0.000656	0.989868	NA
WP_002357267.1	J6RKN1	Membrane	NA	SPFH/Band 7/PHB domain protein OS=Enterococcus faecalis ERV93 OX=1134800 GN=HMPREF1343_01242 PE=4 SV=1	E. faecalis	NA	membrane	NA	3.21708e+06	5.74218e+06	3.2106e+06	UPI00019F3B7F	291	288	99	100	288	100	578	-	len=288	ExpAA=51.10	First60=44.46	PredHel=2	Topology=o10-32i39-61o	OTHER	0.002586	0.000242	0.00722	0.989952	NA
WP_002357284.1	A0A2S7M4D8	Cytoplasmic	NA	DUF2829 domain-containing protein OS=Enterococcus faecalis OX=1351 GN=CUN08_02345 PE=4 SV=1	E. faecalis	NA	NA	NA	944675	1.14149e+06	412358	UPI0001F0CEA0	77	77	100	100	77	98.701	155	-	len=77	ExpAA=0.00	First60=0.00	PredHel=0	Topology=o	OTHER	0.002915	0.000325	0.000375	0.996385	NA
WP_002357285.1	A0A431H731	Cytoplasmic	NA	YigZ family protein OS=Enterococcus faecalis OX=1351 GN=DRJ71_08260 PE=3 SV=1	E. faecalis	NA	NA	NA	430059	726644	141495	UPI0001B2EB58	220	220	100	100	220	99.091	447	-	len=220	ExpAA=0.73	First60=0.00	PredHel=0	Topology=o	OTHER	0.007694	0.000704	0.00169	0.989912	NA
WP_002357293.1	C7D304	Cytoplasmic	NA	Ribosome hibernation promoting factor OS=Enterococcus faecalis T2 OX=565637 GN=hpf PE=3 SV=1	E. faecalis	metabolic process;regulation of biological process	cytoplasm;ribosome	NA	4.4696e+07	3.83727e+07	3.5404e+07	UPI000005C2E4	183	183	100	100	183	100	369	GO:0003674,GO:0005488,GO:0005575,GO:0005622,GO:0005623,GO:0005737,GO:0005829,GO:0005840,GO:0006417,GO:0006448,GO:0008150,GO:0009889,GO:0009890,GO:0009892,GO:0010468,GO:0010556,GO:0010558,GO:0010605,GO:0010608,GO:0010629,GO:0015935,GO:0017148,GO:0019222,GO:0022626,GO:0022627,GO:0031323,GO:0031324,GO:0031326,GO:0031327,GO:0032268,GO:0032269,GO:0032991,GO:0034248,GO:0034249,GO:0043021,GO:0043022,GO:…	len=183	ExpAA=0.00	First60=0.00	PredHel=0	Topology=o	OTHER	0.00378	0.000243	0.000702	0.995275	NA
WP_002357298.1	J6A2C1	Extracytoplasmic	NA	Phosphate binding protein OS=Enterococcus faecalis ERV103 OX=1134785 GN=HMPREF1328_00575 PE=3 SV=1	E. faecalis	transport	NA	NA	1.04981e+07	1.65139e+07	8.79146e+06	UPI000005C2E0	284	284	100	100	284	100	578	-	len=284	ExpAA=4.54	First60=4.54	PredHel=0	Topology=o	LIPO(Sec/SPII)	0.00244	0.000185	0.996626	0.000748	CS pos: 19-20. LTG-CA. Pr: 0.9977
WP_002357299.1	A0A4U3NTV0	Membrane	NA	Phosphate transport system permease protein OS=Enterococcus sp. ARL09-542 OX=2233534 GN=pstC PE=3 SV=1	E. faecalis	NA	NA	NA	329090	479251	406196	UPI0001B6B422	306	306	100	100	306	88.235	513	GO:0005575,GO:0005623,GO:0005886,GO:0016020,GO:0044464,GO:0071944	len=306	ExpAA=151.95	First60=22.85	PredHel=6	Topology=i21-43o85-107i128-150o154-176i209-231o277-299i	OTHER	0.016528	0.000474	0.002374	0.980624	NA
WP_002357300.1	A0A6I4XV05	Membrane	NA	Phosphate transport system permease protein PstA OS=Enterococcus faecalis OX=1351 GN=pstA PE=3 SV=1	E. faecalis	NA	NA	NA	98089.1	133359	121707	UPI00032FBBFB	294	294	100	100	294	99.66	576	GO:0005575,GO:0005623,GO:0005886,GO:0016020,GO:0044464,GO:0071944	len=294	ExpAA=116.66	First60=23.04	PredHel=4	Topology=i12-34o65-87i107-129o258-280i	OTHER	0.019237	0.000376	0.006165	0.974222	NA
WP_002357302.1	A0A6G7PMN2	Cytoplasmic	NA	Phosphate import ATP-binding protein PstB OS=Enterococcus faecalis OX=1351 GN=pstB PE=3 SV=1	E. faecalis	NA	NA	NA	8.15577e+06	1.05146e+07	9.02303e+06	UPI0013F3D203	269	269	100	100	269	99.628	558	-	len=269	ExpAA=0.00	First60=0.00	PredHel=0	Topology=o	OTHER	0.006455	0.001776	0.000921	0.990848	NA
WP_002357303.1	J5CPJ1	Cytoplasmic	NA	Phosphate import ATP-binding protein PstB OS=Enterococcus faecalis ERV129 OX=1134787 GN=pstB PE=3 SV=1	E. faecalis	transport	membrane	catalytic activity;nucleotide binding;transporter activity	1.23844e+07	1.68946e+07	1.54729e+07	UPI000005C2DC	252	252	100	100	252	100	518	-	len=252	ExpAA=0.00	First60=0.00	PredHel=0	Topology=o	OTHER	0.099674	0.001961	0.00786	0.890505	NA
WP_002357304.1	J6RJ97	Cytoplasmic	NA	Phosphate-specific transport system accessory protein PhoU OS=Enterococcus faecalis ERV93 OX=1134800 GN=HMPREF1343_01279 PE=3 SV=1	E. faecalis	cellular homeostasis;regulation of biological process;transport	cytoplasm	NA	1.6891e+07	2.18327e+07	8.78157e+06	UPI000005C2DB	225	225	100	100	225	100	463	-	len=225	ExpAA=0.01	First60=0.00	PredHel=0	Topology=o	OTHER	0.012553	0.003184	0.000513	0.983749	NA
WP_002357309.1	A0A4U4EM39	Cytoplasmic	NA	HPr kinase/phosphorylase OS=Enterococcus sp. VV15 OX=2233541 GN=hprK PE=3 SV=1	E. faecalis	NA	NA	NA	3.91651e+06	2.86424e+06	4.05411e+06	UPI00033868A3	312	311	99	99	310	86.774	551	GO:0005575,GO:0005622,GO:0005623,GO:0005737,GO:0005829,GO:0044424,GO:0044444,GO:0044464	len=311	ExpAA=0.20	First60=0.00	PredHel=0	Topology=o	OTHER	0.005137	0.000248	0.000512	0.994103	NA
WP_002357312.1	E6I9X5	Extracytoplasmic	NA	Glycerol-3-phosphate dehydrogenase [NAD(P)+] OS=Enterococcus faecalis TX0645 OX=749510 GN=gpsA PE=3 SV=1	E. faecalis	metabolic process	cytoplasm	catalytic activity;nucleotide binding	6.34356e+07	6.73822e+07	5.78152e+07	UPI000005C2D4	340	340	100	100	340	100	694	GO:0003674,GO:0003824,GO:0008150,GO:0008152,GO:0016491,GO:0016614,GO:0016616,GO:0047952,GO:0055114	len=340	ExpAA=1.80	First60=0.07	PredHel=0	Topology=o	SP(Sec/SPI)	0.591018	0.004649	0.016926	0.387406	CS pos: 22-23. VLA-EN. Pr: 0.5222
WP_002357314.1	E0HES2	Cytoplasmic	NA	UTP--glucose-1-phosphate uridylyltransferase OS=Enterococcus faecalis TX0411 OX=749506 GN=galU PE=3 SV=1	E. faecalis	metabolic process	NA	catalytic activity	1.31543e+08	1.31787e+08	1.079e+08	UPI000005C2D3	298	298	100	100	298	100	602	-	len=298	ExpAA=0.02	First60=0.02	PredHel=0	Topology=o	OTHER	0.375137	0.021924	0.002335	0.600603	NA
WP_002357319.1	U6S0R2	Cytoplasmic	NA	Catabolite control protein A OS=Enterococcus faecalis VC1B-1 OX=1244143 GN=D350_01689 PE=4 SV=1	E. faecalis	metabolic process;regulation of biological process	NA	DNA binding	5.36438e+07	9.1251e+07	3.3467e+07	UPI000005C2CF	333	333	100	100	333	100	669	GO:0000976,GO:0001067,GO:0001130,GO:0001216,GO:0001217,GO:0003674,GO:0003676,GO:0003677,GO:0003690,GO:0003700,GO:0005488,GO:0005575,GO:0006355,GO:0008150,GO:0009889,GO:0009890,GO:0009891,GO:0009892,GO:0009893,GO:0010468,GO:0010556,GO:0010557,GO:0010558,GO:0010604,GO:0010605,GO:0010628,GO:0010629,GO:0019219,GO:0019222,GO:0031323,GO:0031324,GO:0031325,GO:0031326,GO:0031327,GO:0031328,GO:0032991,GO:…	len=333	ExpAA=0.21	First60=0.00	PredHel=0	Topology=o	OTHER	0.015136	0.002955	0.003979	0.97793	NA
WP_002357324.1	Q834C7	Cytoplasmic	NA	Tyrosine--tRNA ligase 2 OS=Enterococcus faecalis (strain ATCC 700802 / V583) OX=226185 GN=tyrS2 PE=3 SV=1	E. faecalis	metabolic process	cytoplasm	catalytic activity;nucleotide binding;RNA binding	1.75748e+08	1.45206e+08	1.68926e+08	UPI000005C2CD	420	420	100	100	420	100	861	GO:0003674,GO:0003824,GO:0004812,GO:0004831,GO:0005575,GO:0005622,GO:0005623,GO:0005737,GO:0005829,GO:0006082,GO:0006139,GO:0006399,GO:0006520,GO:0006725,GO:0006807,GO:0008150,GO:0008152,GO:0009987,GO:0016070,GO:0016874,GO:0016875,GO:0019752,GO:0034641,GO:0034660,GO:0043038,GO:0043039,GO:0043170,GO:0043436,GO:0044237,GO:0044238,GO:0044281,GO:0044424,GO:0044444,GO:0044464,GO:0046483,GO:0071704,GO:…	len=420	ExpAA=0.02	First60=0.00	PredHel=0	Topology=o	OTHER	0.001928	0.000183	0.000373	0.997516	NA
WP_002357396.1	A0A0M2AUK4	Cytoplasmic	NA	Probable endonuclease 4 OS=Enterococcus faecalis EnGen0354 OX=1169299 GN=nfo PE=3 SV=1	E. faecalis	metabolic process;response to stimulus	NA	catalytic activity;DNA binding;metal ion binding	9.99064e+06	1.26357e+07	4.07155e+06	UPI000005C2CA	297	297	100	100	297	100	610	GO:0003674,GO:0003824,GO:0003906,GO:0006139,GO:0006259,GO:0006281,GO:0006284,GO:0006725,GO:0006807,GO:0006950,GO:0006974,GO:0008081,GO:0008150,GO:0008152,GO:0009987,GO:0016787,GO:0016788,GO:0033554,GO:0034641,GO:0042578,GO:0043170,GO:0044237,GO:0044238,GO:0044260,GO:0046483,GO:0050896,GO:0051716,GO:0071704,GO:0090304,GO:0140097,GO:1901360	len=297	ExpAA=0.05	First60=0.03	PredHel=0	Topology=o	OTHER	0.018402	0.002405	0.003934	0.975259	NA
WP_002357397.1	J6EBX3	Membrane	NA	UPF0154 protein HMPREF1339_01385 OS=Enterococcus faecalis ERV72 OX=1134796 GN=HMPREF1339_01385 PE=3 SV=1	E. faecalis	NA	membrane	NA	6.13401e+06	8815285	7580143	UPI000005C2C8	72	72	100	100	72	100	147	-	len=72	ExpAA=21.68	First60=21.68	PredHel=1	Topology=o4-26i	OTHER	0.095918	0.002772	0.16716	0.73415	NA
WP_002357409.1	A0A4V0DB45	Cytoplasmic	NA	Bifunctional protein PyrR OS=Enterococcus faecalis OX=1351 GN=pyrR PE=3 SV=1	E. faecalis	NA	NA	NA	5.56128e+06	5494615	4.15914e+06	UPI0001B6DEE1	178	178	100	100	178	99.438	345	GO:0003674,GO:0003700,GO:0006139,GO:0006220,GO:0006221,GO:0006355,GO:0006725,GO:0006753,GO:0006793,GO:0006796,GO:0006807,GO:0008150,GO:0008152,GO:0009058,GO:0009117,GO:0009165,GO:0009218,GO:0009220,GO:0009259,GO:0009260,GO:0009889,GO:0009987,GO:0010468,GO:0010556,GO:0018130,GO:0019219,GO:0019222,GO:0019438,GO:0019637,GO:0019693,GO:0031323,GO:0031326,GO:0034641,GO:0034654,GO:0044237,GO:0044238,GO:…	len=178	ExpAA=0.00	First60=0.00	PredHel=0	Topology=o	OTHER	0.001278	0.000169	0.000218	0.998335	NA
WP_002357411.1	C7D346	Cytoplasmic	NA	Aspartate carbamoyltransferase OS=Enterococcus faecalis T2 OX=565637 GN=pyrB PE=3 SV=1	E. faecalis	metabolic process	NA	catalytic activity	1.59808e+06	1.49278e+06	1.82264e+06	UPI000005C2BB	308	308	100	100	308	100	638	GO:0003674,GO:0003824,GO:0004070,GO:0005575,GO:0005622,GO:0005623,GO:0005737,GO:0006139,GO:0006220,GO:0006221,GO:0006725,GO:0006753,GO:0006793,GO:0006796,GO:0006807,GO:0008150,GO:0008152,GO:0009058,GO:0009117,GO:0009165,GO:0009218,GO:0009220,GO:0009259,GO:0009260,GO:0009987,GO:0016740,GO:0016741,GO:0016743,GO:0018130,GO:0019438,GO:0019637,GO:0019693,GO:0034641,GO:0034654,GO:0044237,GO:0044238,GO:…	len=308	ExpAA=0.02	First60=0.00	PredHel=0	Topology=o	OTHER	0.002491	0.001125	0.000629	0.995756	NA
WP_002357418.1	A0A4U3MT09	Cytoplasmic	NA	Orotate phosphoribosyltransferase OS=Enterococcus faecalis OX=1351 GN=pyrE PE=3 SV=1	E. faecalis	NA	NA	NA	5.13862e+06	4.91673e+06	4.51127e+06	UPI0001B2E38C	210	210	100	100	210	99.524	425	-	len=210	ExpAA=0.93	First60=0.00	PredHel=0	Topology=o	OTHER	0.009623	0.000338	0.000449	0.98959	NA
WP_002357427.1	A0A2S7LWS5	Cytoplasmic	NA	DNA-binding response regulator OS=Enterococcus faecalis OX=1351 GN=CUN08_15610 PE=4 SV=1	E. faecalis	NA	NA	NA	9.3821e+06	9.77539e+06	8.2259e+06	UPI0003305CD8	236	236	100	100	236	99.576	472	-	len=236	ExpAA=0.01	First60=0.01	PredHel=0	Topology=o	OTHER	0.00409	8.8e-05	0.000585	0.995236	NA
WP_002357432.1	A0A1X3AKB1	Cytoplasmic	NA	NADPH-dependent FMN reductase OS=Enterococcus faecalis OX=1351 GN=ELS84_1513 PE=4 SV=1	E. faecalis	metabolic process	NA	catalytic activity	1.90892e+07	19223733	2.28282e+06	UPI0001A5BD98	184	184	100	100	184	99.457	372	-	len=184	ExpAA=0.02	First60=0.00	PredHel=0	Topology=o	OTHER	0.004488	0.00019	0.00069	0.994632	NA
WP_002357434.1	X5NXV9	Cytoplasmic	NA	30S ribosomal protein S16 OS=Enterococcus faecalis CBRD01 OX=1400521 GN=rpsP PE=3 SV=1	E. faecalis	metabolic process	ribosome	structural molecule activity	1.67051e+08	1.48109e+08	1.19937e+08	UPI0003C7C46C	101	91	90	100	91	100	186	GO:0003674,GO:0003735,GO:0005198,GO:0005575,GO:0005622,GO:0005623,GO:0005737,GO:0005840,GO:0006412,GO:0006518,GO:0006807,GO:0008150,GO:0008152,GO:0009058,GO:0009059,GO:0009987,GO:0010467,GO:0015935,GO:0019538,GO:0032991,GO:0034641,GO:0034645,GO:0043043,GO:0043170,GO:0043226,GO:0043228,GO:0043229,GO:0043232,GO:0043603,GO:0043604,GO:0044237,GO:0044238,GO:0044249,GO:0044260,GO:0044267,GO:0044271,GO:…	len=91	ExpAA=0.00	First60=0.00	PredHel=0	Topology=i	OTHER	0.006186	0.000205	0.001193	0.992416	NA
WP_002357436.1	S4FC08	Membrane	NA	Uncharacterized protein OS=Enterococcus faecalis WKS-26-18-2 OX=1244144 GN=D351_02178 PE=4 SV=1	E. faecalis	NA	membrane	NA	2.33012e+06	4.61448e+06	1.48037e+06	UPI000005C2A2	188	188	100	100	188	100	382	-	len=188	ExpAA=21.94	First60=0.00	PredHel=1	Topology=i68-90o	OTHER	0.007399	0.000394	0.000844	0.991363	NA
WP_002357439.1	U6S091	Membrane	NA	LapA_dom domain-containing protein OS=Enterococcus faecalis VC1B-1 OX=1244143 GN=D350_01638 PE=4 SV=1	E. faecalis	NA	membrane	NA	3.39307e+06	7.21521e+06	4109172	UPI00019F6B89	155	155	100	100	155	100	310	-	len=155	ExpAA=42.57	First60=41.77	PredHel=2	Topology=i5-22o37-59i	OTHER	0.120267	0.000416	0.040834	0.838484	NA
WP_002357441.1	J5G8W0	Cytoplasmic	NA	Adenine phosphoribosyltransferase OS=Enterococcus faecalis ERV65 OX=1134794 GN=apt PE=3 SV=1	E. faecalis	metabolic process	cytoplasm	catalytic activity	2.80875e+07	4.01023e+07	1.65262e+07	UPI000005C29D	170	170	100	100	170	100	340	GO:0003674,GO:0003824,GO:0003999,GO:0005575,GO:0005622,GO:0005623,GO:0005737,GO:0006139,GO:0006144,GO:0006168,GO:0006725,GO:0006807,GO:0008150,GO:0008152,GO:0009058,GO:0009112,GO:0009113,GO:0009987,GO:0016740,GO:0016757,GO:0016763,GO:0018130,GO:0019438,GO:0034641,GO:0034654,GO:0042440,GO:0043094,GO:0043096,GO:0043101,GO:0044237,GO:0044238,GO:0044249,GO:0044271,GO:0044281,GO:0044424,GO:0044464,GO:…	len=170	ExpAA=1.24	First60=0.10	PredHel=0	Topology=o	OTHER	0.005115	0.000512	0.000897	0.993476	NA
WP_002357444.1	A0A5Q3CQI1	Cytoplasmic	NA	DegV family protein OS=Enterococcus faecalis R712 OX=699186 GN=EYB36_09295 PE=4 SV=1	E. faecalis	NA	NA	NA	1.21008e+08	1.04484e+08	9.98429e+07	UPI000005C29A	280	280	100	100	280	100	577	-	len=280	ExpAA=0.15	First60=0.09	PredHel=0	Topology=o	OTHER	0.003554	0.000449	0.000405	0.995592	NA
WP_002357480.1	A0A1X3C6U2	Cytoplasmic	NA	Ribosome biogenesis GTPase A OS=Enterococcus faecalis OX=1351 GN=ELS84_0471 PE=3 SV=1	E. faecalis	NA	cytoplasm	nucleotide binding	6.2118e+06	6.78105e+06	6.00869e+06	UPI00030DBDDE	274	283	100	97	274	100	557	GO:0003674,GO:0003824,GO:0003924,GO:0008150,GO:0016462,GO:0016787,GO:0016817,GO:0016818,GO:0017111,GO:0022613,GO:0042254,GO:0044085,GO:0071840	len=283	ExpAA=0.01	First60=0.00	PredHel=0	Topology=o	OTHER	0.001504	0.000151	0.000562	0.997783	NA
WP_002357484.1	V7ZN01	Cytoplasmic	NA	DNA topoisomerase 1 OS=Enterococcus faecalis PF3 OX=1410655 GN=topA PE=3 SV=1	E. faecalis	metabolic process	chromosome	catalytic activity;DNA binding;metal ion binding	4.67669e+06	7.07111e+06	3.58394e+06	UPI000352A740	692	692	100	100	692	99.855	1427	-	len=692	ExpAA=0.01	First60=0.00	PredHel=0	Topology=o	OTHER	0.009771	0.000321	0.001003	0.988906	NA
WP_002357492.1	J6DRK0	Cytoplasmic	NA	GTP-sensing transcriptional pleiotropic repressor CodY OS=Enterococcus faecalis ERV68 OX=1134795 GN=codY PE=3 SV=1	E. faecalis	metabolic process;regulation of biological process	cytoplasm	DNA binding;nucleotide binding	7.02471e+07	7.17352e+07	4.72768e+07	UPI000005C273	260	260	100	100	260	100	526	GO:0000976,GO:0001067,GO:0001130,GO:0001216,GO:0001217,GO:0003674,GO:0003676,GO:0003677,GO:0003690,GO:0003700,GO:0005488,GO:0005575,GO:0005622,GO:0005623,GO:0005737,GO:0006355,GO:0008150,GO:0009889,GO:0009890,GO:0009891,GO:0009892,GO:0009893,GO:0010468,GO:0010556,GO:0010557,GO:0010558,GO:0010604,GO:0010605,GO:0010628,GO:0010629,GO:0019219,GO:0019222,GO:0031323,GO:0031324,GO:0031325,GO:0031326,GO:…	len=260	ExpAA=0.08	First60=0.01	PredHel=0	Topology=o	OTHER	0.002515	0.000142	0.000212	0.99713	NA
WP_002357503.1	E6IFA4	Cytoplasmic	NA	Prevent-host-death family protein OS=Enterococcus faecalis TX0645 OX=749510 GN=HMPREF9513_03010 PE=4 SV=1	E. faecalis	metabolic process;regulation of biological process;response to stimulus	NA	RNA binding	423681	502458	310790	UPI0001F0CBE2	190	190	100	100	190	99.474	372	-	len=190	ExpAA=0.00	First60=0.00	PredHel=0	Topology=o	OTHER	0.003117	0.000225	0.000313	0.996345	NA
WP_002357530.1	X5NXJ9	Cytoplasmic	NA	Pyruvate formate-lyase-activating enzyme OS=Enterococcus faecalis CBRD01 OX=1400521 GN=P746_00062 PE=3 SV=1	E. faecalis	metabolic process	cytoplasm	catalytic activity;metal ion binding	2.52758e+06	2.00474e+06	3.26012e+06	UPI0003C7DC3B	270	254	94	100	254	100	531	GO:0005575,GO:0005622,GO:0005623,GO:0005737,GO:0044424,GO:0044464	len=254	ExpAA=0.01	First60=0.00	PredHel=0	Topology=o	OTHER	0.050057	0.00209	0.025039	0.922815	NA
WP_002357560.1	A0A2Z6BIV7	Cytoplasmic	NA	Transcriptional repressor OS=Enterococcus faecalis OX=1351 GN=FKY84_00720 PE=3 SV=1	E. faecalis	NA	NA	NA	1.89058e+06	2.01384e+06	944237	UPI0001F0AB2E	147	147	100	100	147	99.32	308	-	len=147	ExpAA=0.00	First60=0.00	PredHel=0	Topology=o	OTHER	0.001702	0.000104	0.000302	0.997892	NA
WP_002357562.1	A0A6G3GAY1	Membrane	NA	Peptidoglycan hydrolase OS=Enterococcus faecalis OX=1351 GN=GUJ10_01870 PE=3 SV=1	E. faecalis	NA	NA	NA	9.88753e+07	1.36895e+08	5.85298e+07	UPI0001B6F5C9	286	286	100	100	286	99.65	576	-	len=286	ExpAA=17.39	First60=17.25	PredHel=1	Topology=i21-43o	SP(Sec/SPI)	0.830976	0.142093	0.001592	0.025339	CS pos: 47-48. AQA-ES. Pr: 0.8285
WP_002357582.1	Q9ANY8	Cytoplasmic	NA	Chorismate synthase OS=Enterococcus faecalis OX=1351 GN=aroC PE=3 SV=1	E. faecalis	metabolic process	NA	catalytic activity	3.44407e+07	6.80627e+07	2.69972e+07	UPI00000B268C	388	388	100	100	388	99.485	788	GO:0000166,GO:0003674,GO:0003824,GO:0004107,GO:0005488,GO:0005575,GO:0005622,GO:0005623,GO:0005737,GO:0005829,GO:0006082,GO:0006520,GO:0006725,GO:0006807,GO:0008150,GO:0008152,GO:0008652,GO:0009058,GO:0009072,GO:0009073,GO:0009423,GO:0009987,GO:0010181,GO:0016053,GO:0016829,GO:0016835,GO:0016838,GO:0019438,GO:0019752,GO:0032553,GO:0036094,GO:0043167,GO:0043168,GO:0043436,GO:0043648,GO:0043650,GO:…	len=388	ExpAA=0.41	First60=0.00	PredHel=0	Topology=o	OTHER	0.019616	0.00643	0.002928	0.971025	NA
WP_002357585.1	A0A431HC96	Cytoplasmic	NA	Shikimate dehydrogenase (NADP(+)) OS=Enterococcus faecalis OX=1351 GN=aroE PE=3 SV=1	E. faecalis	NA	NA	NA	1.74096e+06	7.99217e+06	2.8469e+06	UPI0001B2EC47	288	288	100	100	288	99.653	596	-	len=288	ExpAA=0.89	First60=0.00	PredHel=0	Topology=o	OTHER	0.012202	0.000873	0.001477	0.985448	NA
WP_002357604.1	J6BQD2	Cytoplasmic	NA	DNA-binding protein HU OS=Enterococcus faecalis ERV25 OX=1134788 GN=HMPREF1331_00779 PE=3 SV=1	E. faecalis	cell organization and biogenesis;metabolic process	NA	DNA binding	7.76063e+07	1.81942e+08	6.20447e+07	UPI000005C21D	91	91	100	100	91	100	180	-	len=91	ExpAA=0.00	First60=0.00	PredHel=0	Topology=o	OTHER	0.006727	0.002505	0.001439	0.989328	NA
WP_002357608.1	R3GY59	Cytoplasmic	NA	GTPase Der OS=Enterococcus faecalis EnGen0359 OX=1169307 GN=der PE=3 SV=1	E. faecalis	regulation of biological process;response to stimulus	NA	catalytic activity;nucleotide binding	3.5231e+07	3.34121e+07	3.83065e+07	UPI000005C21C	436	436	100	100	436	99.771	880	-	len=436	ExpAA=0.03	First60=0.00	PredHel=0	Topology=o	OTHER	0.003789	0.000251	0.000419	0.995542	NA
WP_002357612.1	A0A6I4XR58	Cytoplasmic	NA	Cytidylate kinase OS=Enterococcus faecalis OX=1351 GN=cmk PE=3 SV=1	E. faecalis	NA	NA	NA	1.17339e+06	3.03788e+06	552241	UPI00032F47DB	226	226	100	100	226	99.558	457	GO:0003674,GO:0003824,GO:0004127,GO:0004592,GO:0005575,GO:0005622,GO:0005623,GO:0005737,GO:0005829,GO:0006082,GO:0006139,GO:0006520,GO:0006573,GO:0006575,GO:0006725,GO:0006732,GO:0006753,GO:0006766,GO:0006767,GO:0006793,GO:0006796,GO:0006807,GO:0008150,GO:0008152,GO:0009058,GO:0009081,GO:0009108,GO:0009110,GO:0009117,GO:0009123,GO:0009165,GO:0009987,GO:0015939,GO:0015940,GO:0016053,GO:0016301,GO:…	len=226	ExpAA=0.01	First60=0.01	PredHel=0	Topology=o	OTHER	0.016341	0.000439	0.001884	0.981336	NA
WP_002357624.1	R3JNF7	Cytoplasmic	NA	Pseudouridine synthase OS=Enterococcus faecalis EnGen0359 OX=1169307 GN=WOK_01655 PE=3 SV=1	E. faecalis	metabolic process	NA	catalytic activity;RNA binding	1.21745e+07	1.06594e+07	9.86669e+06	UPI00032D79C3	238	238	100	100	238	99.58	478	-	len=238	ExpAA=0.00	First60=0.00	PredHel=0	Topology=o	OTHER	0.019737	0.004151	0.004481	0.971631	NA
WP_002357625.1	A0A4U3LN74	Cytoplasmic	NA	Segregation and condensation protein B OS=Enterococcus faecalis OX=1351 GN=scpB PE=3 SV=1	E. faecalis	NA	NA	NA	3.27484e+06	3.37827e+06	3.00318e+06	UPI0010C23618	195	201	100	97	195	99.487	391	GO:0003674,GO:0005488,GO:0005515,GO:0042802	len=201	ExpAA=0.02	First60=0.01	PredHel=0	Topology=o	OTHER	0.007015	0.000345	0.000836	0.991803	NA
WP_002357629.1	A0A6M1FDZ3	Membrane	NA	Alpha/beta hydrolase OS=Enterococcus faecalis OX=1351 GN=G5T22_00570 PE=4 SV=1	E. faecalis	NA	NA	NA	3.54487e+06	4.99147e+06	2.57736e+06	UPI0001B6FBA2	309	309	100	100	309	99.676	640	-	len=309	ExpAA=22.86	First60=22.73	PredHel=1	Topology=i7-29o	OTHER	0.163332	0.001481	0.134114	0.701073	NA
WP_002357632.1	A0A507H1Y5	Extracytoplasmic	NA	YxeA family protein OS=Enterococcus faecalis OX=1351 GN=FKY84_00410 PE=4 SV=1	E. faecalis	NA	NA	NA	4733918	7.53114e+06	5903076	UPI000CF2C76E	124	124	100	100	124	99.194	250	-	len=124	ExpAA=13.42	First60=13.42	PredHel=0	Topology=o	SP(Sec/SPI)	0.799322	0.005256	0.059568	0.135855	CS pos: 25-26. FYA-EK. Pr: 0.5699
WP_002357637.1	S4FCH7	Cytoplasmic	NA	GTPase Obg OS=Enterococcus faecalis WKS-26-18-2 OX=1244144 GN=obg PE=3 SV=1	E. faecalis	metabolic process	cytoplasm	catalytic activity;metal ion binding;nucleotide binding	2.56306e+07	2.7145e+07	3.10461e+07	UPI0003530058	436	436	100	100	436	99.771	872	GO:0000003,GO:0000160,GO:0000166,GO:0001882,GO:0001883,GO:0003674,GO:0005488,GO:0005525,GO:0007154,GO:0007165,GO:0008150,GO:0009987,GO:0017076,GO:0019001,GO:0019954,GO:0023052,GO:0030436,GO:0032502,GO:0032549,GO:0032550,GO:0032553,GO:0032555,GO:0032561,GO:0035556,GO:0035639,GO:0036094,GO:0043167,GO:0043168,GO:0043934,GO:0050789,GO:0050794,GO:0050896,GO:0051716,GO:0065007,GO:0097159,GO:0097367,GO:…	len=436	ExpAA=0.01	First60=0.00	PredHel=0	Topology=o	OTHER	0.009833	0.000891	0.002014	0.987263	NA
WP_002357640.1	J6BB38	Cytoplasmic	NA	Putative ferric uptake regulation protein OS=Enterococcus faecalis ERV129 OX=1134787 GN=HMPREF1330_01198 PE=3 SV=1	E. faecalis	regulation of biological process	NA	DNA binding	1.48797e+07	1.32013e+07	1.67834e+06	UPI0001F0D05D	117	149	100	79	117	99.145	238	GO:0000976,GO:0001067,GO:0001130,GO:0001217,GO:0003674,GO:0003676,GO:0003677,GO:0003690,GO:0003700,GO:0005488,GO:0005575,GO:0006355,GO:0008150,GO:0009889,GO:0009890,GO:0009892,GO:0010468,GO:0010556,GO:0010558,GO:0010605,GO:0010629,GO:0019219,GO:0019222,GO:0031323,GO:0031324,GO:0031326,GO:0031327,GO:0032991,GO:0032993,GO:0043565,GO:0044212,GO:0045892,GO:0045934,GO:0048519,GO:0048523,GO:0050789,GO:…	len=149	ExpAA=0.00	First60=0.00	PredHel=0	Topology=o	OTHER	0.001284	0.000121	0.000221	0.998374	NA
WP_002357646.1	A0A6N0WIP3	Membrane	NA	Lysozyme family protein OS=Enterococcus faecalis OX=1351 GN=GKQ55_05660 PE=4 SV=1	E. faecalis	NA	NA	NA	5.34643e+06	4.45237e+06	3.29244e+06	UPI001158D66B	209	205	98	100	205	99.512	417	-	len=205	ExpAA=21.62	First60=21.08	PredHel=1	Topology=i7-28o	OTHER	0.232475	0.001241	0.141874	0.624409	NA
WP_002357660.1	J6DRY4	Cytoplasmic	NA	FeS_assembly_P domain-containing protein OS=Enterococcus faecalis ERV68 OX=1134795 GN=HMPREF1338_01482 PE=4 SV=1	E. faecalis	NA	NA	NA	2.47315e+06	3.06738e+06	616225	UPI000005C1F9	114	114	100	100	114	100	231	-	len=114	ExpAA=0.00	First60=0.00	PredHel=0	Topology=o	OTHER	0.001946	0.00018	0.000366	0.997507	NA
WP_002357674.1	E2YC71	Cytoplasmic	NA	V-type ATP synthase beta chain OS=Enterococcus faecalis DAPTO 516 OX=749490 GN=atpB PE=3 SV=1	E. faecalis	metabolic process;transport	NA	catalytic activity;nucleotide binding;transporter activity	1.11719e+07	1.35127e+07	1.09661e+07	UPI000005C1EE	458	458	100	100	458	100	936	-	len=458	ExpAA=0.02	First60=0.01	PredHel=0	Topology=o	OTHER	0.005012	0.000201	0.000669	0.994118	NA
WP_002357675.1	A0A4Q1GI70	Cytoplasmic	NA	V-type ATP synthase alpha chain OS=Enterococcus faecalis OX=1351 GN=atpA PE=3 SV=1	E. faecalis	NA	NA	NA	1.44782e+07	1.84456e+07	1.16083e+07	UPI0009ADA9F6	595	593	99	100	593	99.663	1204	-	len=593	ExpAA=0.01	First60=0.00	PredHel=0	Topology=o	OTHER	0.02842	0.000391	0.001822	0.969367	NA
WP_002357684.1	E6H156	Cytoplasmic	NA	Uncharacterized protein OS=Enterococcus faecalis TX0309B OX=749504 GN=HMPREF9507_00625 PE=4 SV=1	E. faecalis	NA	NA	NA	864563	964289	329248	UPI000005C1E5	59	59	100	100	59	100	117	-	len=59	ExpAA=0.00	First60=0.00	PredHel=0	Topology=o	OTHER	0.008385	0.00032	0.000526	0.990769	NA
WP_002357691.1	S4C1Q9	Membrane	NA	Flavoprotein family protein OS=Enterococcus faecalis 02-MB-BW-10 OX=1260363 GN=D927_02261 PE=4 SV=1	E. faecalis	metabolic process	NA	catalytic activity;nucleotide binding	820565	798009	1.06402e+06	UPI0003548C21	428	428	100	100	428	99.533	874	-	len=428	ExpAA=14.98	First60=14.87	PredHel=1	Topology=i7-29o	SP(Sec/SPI)	0.750938	0.080247	0.026086	0.142729	CS pos: 27-28. AGA-QV. Pr: 0.3220
WP_002357699.1	A0A6L7I6Y3	Cytoplasmic	OG0000000	ATP-binding cassette domain-containing protein OS=Enterococcus faecalis OX=1351 GN=GTI65_05830 PE=4 SV=1	E. faecalis	NA	NA	NA	3.95211e+06	6.48496e+06	4.80497e+06	UPI00032F9BC7	299	299	100	100	299	99.666	607	-	len=299	ExpAA=0.01	First60=0.01	PredHel=0	Topology=o	OTHER	0.008363	0.000262	0.000438	0.990937	NA
WP_002357701.1	A0A1Q1FTT0	Cytoplasmic	NA	UvrABC system protein C OS=Enterococcus faecalis OX=1351 GN=uvrC PE=3 SV=1	E. faecalis	cell communication;metabolic process;response to stimulus	cytoplasm	catalytic activity;DNA binding;protein binding	5.61501e+06	6.59956e+06	5.82133e+06	UPI0001B1E24C	598	598	100	100	598	99.498	1227	GO:0005575,GO:0005622,GO:0005623,GO:0006950,GO:0006974,GO:0008150,GO:0009380,GO:0009987,GO:0032991,GO:0033554,GO:0044424,GO:0044464,GO:0050896,GO:0051716,GO:1902494,GO:1905347,GO:1905348,GO:1990391	len=598	ExpAA=0.01	First60=0.00	PredHel=0	Topology=o	OTHER	0.00285	0.000184	0.001739	0.995228	NA
WP_002357705.1	A0A2S7LWA7	Membrane	NA	CvpA family protein OS=Enterococcus faecalis OX=1351 GN=CUN08_16605 PE=4 SV=1	E. faecalis	NA	NA	NA	4.81761e+06	5.16785e+06	2.88305e+06	UPI00032F9E13	182	182	100	100	182	99.451	356	-	len=182	ExpAA=70.24	First60=24.35	PredHel=3	Topology=i21-43o83-105i118-140o	OTHER	0.018528	0.000909	0.019903	0.96066	NA
WP_002357706.1	R3I8A9	Cytoplasmic	NA	Cell division protein ZapA OS=Enterococcus faecalis ATCC 6055 OX=1169311 GN=WOU_01297 PE=4 SV=1	E. faecalis	cell division;cell organization and biogenesis;cellular component movement	cytoplasm	catalytic activity;motor activity;nucleotide binding;protein binding	3.10727e+07	3.03243e+07	9.4657e+06	UPI000005C18D	147	147	100	100	147	100	290	-	len=147	ExpAA=0.00	First60=0.00	PredHel=0	Topology=i	OTHER	0.001693	8.4e-05	0.000278	0.997945	NA
WP_002357738.1	A0A0M2ASG5	Cytoplasmic	NA	DEAD-box ATP-dependent RNA helicase CshB OS=Enterococcus faecalis EnGen0354 OX=1169299 GN=cshB PE=3 SV=1	E. faecalis	metabolic process;response to stimulus	cytoplasm	catalytic activity;nucleotide binding;RNA binding	2.10683e+07	2.04714e+07	2.39588e+07	UPI0001B2B104	449	449	100	100	449	99.777	915	GO:0000166,GO:0003674,GO:0003676,GO:0003723,GO:0003724,GO:0003824,GO:0004004,GO:0004386,GO:0005488,GO:0005524,GO:0005575,GO:0005622,GO:0005623,GO:0005737,GO:0006139,GO:0006725,GO:0006807,GO:0006950,GO:0008026,GO:0008144,GO:0008150,GO:0008152,GO:0008186,GO:0009266,GO:0009295,GO:0009409,GO:0009628,GO:0009987,GO:0010501,GO:0016070,GO:0016462,GO:0016787,GO:0016817,GO:0016818,GO:0016887,GO:0017076,GO:…	len=449	ExpAA=0.23	First60=0.00	PredHel=0	Topology=o	OTHER	0.004956	0.000614	0.000401	0.994029	NA
WP_002357750.1	U6S2K8	Cytoplasmic	NA	Major cold shock protein CspA OS=Enterococcus faecalis VC1B-1 OX=1244143 GN=D350_01392 PE=4 SV=1	E. faecalis	regulation of biological process	cytoplasm	DNA binding	171842	243183	104057	UPI000005C16A	66	66	100	100	66	100	133	-	len=66	ExpAA=0.01	First60=0.01	PredHel=0	Topology=o	OTHER	0.008475	0.001256	0.00105	0.989218	NA
WP_002357762.1	Q835L8	Cytoplasmic	NA	Phosphoenolpyruvate--glycerone phosphotransferase OS=Enterococcus faecalis (strain ATCC 700802 / V583) OX=226185 GN=EF_1359 PE=1 SV=1	E. faecalis	transport	NA	NA	1.95745e+06	1.59564e+06	974811	UPI000005C162	132	132	100	100	132	99.242	263	-	len=132	ExpAA=0.04	First60=0.00	PredHel=0	Topology=o	OTHER	0.005983	0.000246	0.000533	0.993238	NA
WP_002357766.1	U6S1L6	Cytoplasmic	NA	Dihydrolipoamide acetyltransferase component of pyruvate dehydrogenase complex OS=Enterococcus faecalis VC1B-1 OX=1244143 GN=D350_01380 PE=3 SV=1	E. faecalis	metabolic process	NA	catalytic activity	8.47813e+08	8.69002e+08	4.52399e+08	UPI000175BCAB	539	539	100	100	539	100	1079	-	len=539	ExpAA=0.03	First60=0.00	PredHel=0	Topology=o	OTHER	0.003764	0.000442	0.000448	0.995346	NA
WP_002357767.1	J6PFJ3	Cytoplasmic	NA	Putative 2-oxoisovalerate dehydrogenase subunit beta OS=Enterococcus faecalis ERV62 OX=1134792 GN=HMPREF1335_01826 PE=4 SV=1	E. faecalis	metabolic process	NA	catalytic activity	1.84109e+09	1.97865e+09	1.15935e+09	UPI000005C15D	325	325	100	100	325	100	654	-	len=325	ExpAA=0.17	First60=0.03	PredHel=0	Topology=o	OTHER	0.00835	0.000181	0.000534	0.990936	NA
WP_002357768.1	C7D3Y7	Cytoplasmic	NA	Pyruvate dehydrogenase E1 component subunit alpha OS=Enterococcus faecalis T2 OX=565637 GN=pdhA PE=4 SV=1	E. faecalis	metabolic process	NA	catalytic activity	1.43559e+09	1.31701e+09	1.02048e+09	UPI000005C15C	371	371	100	100	371	100	759	-	len=371	ExpAA=0.07	First60=0.00	PredHel=0	Topology=o	OTHER	0.001589	0.000112	0.000166	0.998133	NA
WP_002357780.1	J5G710	Cytoplasmic	NA	Thioredoxin reductase OS=Enterococcus faecalis ERV63 OX=1134793 GN=HMPREF1336_01118 PE=3 SV=1	E. faecalis	metabolic process;response to stimulus	cytoplasm	antioxidant activity;catalytic activity;nucleotide binding	2.52526e+07	3.53591e+07	2.14601e+07	UPI000005C14D	304	304	100	100	304	100	617	-	len=304	ExpAA=1.98	First60=1.98	PredHel=0	Topology=o	OTHER	0.11771	0.02344	0.047125	0.811725	NA
WP_002357800.1	J6LVL9	Cytoplasmic	NA	UbiC transcription regulator-associated domain protein OS=Enterococcus faecalis ERV103 OX=1134785 GN=HMPREF1328_02625 PE=4 SV=1	E. faecalis	metabolic process;regulation of biological process	NA	catalytic activity;DNA binding	7.06076e+06	5.93367e+06	5.6625e+06	UPI000005C143	235	235	100	100	235	100	482	-	len=235	ExpAA=0.01	First60=0.00	PredHel=0	Topology=o	OTHER	0.00298	0.000237	0.000305	0.996479	NA
WP_002357804.1	J6QND3	Cytoplasmic	NA	Uncharacterized protein OS=Enterococcus faecalis ERV72 OX=1134796 GN=HMPREF1339_02237 PE=4 SV=1	E. faecalis	NA	NA	NA	2.76454e+06	2.67163e+06	1.66035e+06	UPI000005C140	59	59	100	100	59	100	120	-	len=59	ExpAA=0.00	First60=0.00	PredHel=0	Topology=i	OTHER	0.07895	0.007331	0.008092	0.905627	NA
WP_002357808.1	S4F3P9	Membrane	NA	SPFH/Band 7/PHB domain protein OS=Enterococcus faecalis WKS-26-18-2 OX=1244144 GN=D351_02479 PE=4 SV=1	E. faecalis	NA	NA	NA	3.79094e+06	6.50991e+06	6.17349e+06	UPI0003528A99	489	489	100	100	489	99.591	971	-	len=489	ExpAA=20.49	First60=20.39	PredHel=1	Topology=i2-21o	OTHER	0.14338	0.000697	0.022845	0.833078	NA
WP_002357817.1	A0A6N0WH98	Cytoplasmic	NA	Aminotransferase class I/II-fold pyridoxal phosphate-dependent enzyme OS=Enterococcus faecalis OX=1351 GN=GKQ55_04910 PE=4 SV=1	E. faecalis	NA	NA	NA	3.27629e+07	3.19507e+07	3.09967e+07	UPI0015801F98	405	405	100	100	405	99.753	838	-	len=405	ExpAA=0.35	First60=0.00	PredHel=0	Topology=o	OTHER	0.012059	0.001065	0.001824	0.985052	NA
WP_002357822.1	V7ZND0	Cytoplasmic	NA	Chaperone protein DnaJ OS=Enterococcus faecalis PF3 OX=1410655 GN=dnaJ PE=3 SV=1	E. faecalis	metabolic process;response to stimulus	cytoplasm	metal ion binding;nucleotide binding;protein binding	4.20656e+07	4.07442e+07	4.7049e+07	UPI0003D24434	389	389	100	100	389	99.743	791	-	len=389	ExpAA=2.36	First60=0.00	PredHel=0	Topology=o	OTHER	0.013762	0.001346	0.002678	0.982215	NA
WP_002357825.1	E2YLZ7	Cytoplasmic	OG0000060	Chaperone protein DnaK OS=Enterococcus faecalis DAPTO 512 OX=749489 GN=dnaK PE=2 SV=1	E. faecalis	cell organization and biogenesis;metabolic process	NA	nucleotide binding;protein binding	1.58103e+08	3.62468e+08	5.99742e+07	UPI0001B2BB78	609	609	100	100	609	99.836	1212	GO:0001871,GO:0003674,GO:0005488,GO:0005575,GO:0005623,GO:0008150,GO:0009986,GO:0030246,GO:0030247,GO:0044464,GO:0051704,GO:0098630,GO:0098743,GO:2001065	len=609	ExpAA=0.00	First60=0.00	PredHel=0	Topology=o	OTHER	0.032254	0.003502	0.008454	0.95579	NA
WP_002357827.1	E2YWT1	Cytoplasmic	OG0000066	Protein GrpE OS=Enterococcus faecalis EnGen0311 OX=749509 GN=grpE PE=3 SV=1	E. faecalis	metabolic process;regulation of biological process	cytoplasm	enzyme regulator activity;nucleotide binding;protein binding	6.62929e+07	9.39628e+07	5.27836e+07	UPI000005C12F	179	179	100	100	179	100	353	GO:0000166,GO:0000774,GO:0001871,GO:0003674,GO:0005488,GO:0005515,GO:0005575,GO:0005623,GO:0008150,GO:0009986,GO:0017076,GO:0030234,GO:0030246,GO:0030247,GO:0030554,GO:0036094,GO:0044464,GO:0050790,GO:0051082,GO:0060589,GO:0060590,GO:0065007,GO:0065009,GO:0097159,GO:0098772,GO:1901265,GO:1901363,GO:2001065	len=179	ExpAA=0.00	First60=0.00	PredHel=0	Topology=o	OTHER	0.003759	0.002785	0.000525	0.99293	NA
WP_002357828.1	E6GZ07	Cytoplasmic	NA	Heat-inducible transcription repressor HrcA OS=Enterococcus faecalis TX0309A OX=749503 GN=hrcA PE=3 SV=1	E. faecalis	metabolic process;regulation of biological process	NA	DNA binding	7.96136e+06	5.09034e+06	3.77946e+06	UPI000005C12E	347	347	100	100	347	100	711	GO:0006355,GO:0008150,GO:0009889,GO:0009890,GO:0009892,GO:0010468,GO:0010556,GO:0010558,GO:0010605,GO:0010629,GO:0019219,GO:0019222,GO:0031323,GO:0031324,GO:0031326,GO:0031327,GO:0045892,GO:0045934,GO:0048519,GO:0048523,GO:0050789,GO:0050794,GO:0051171,GO:0051172,GO:0051252,GO:0051253,GO:0060255,GO:0065007,GO:0080090,GO:1902679,GO:1903506,GO:1903507,GO:2000112,GO:2000113,GO:2001141	len=347	ExpAA=0.02	First60=0.01	PredHel=0	Topology=o	OTHER	0.010299	0.003445	0.001038	0.985218	NA
WP_002357859.1	J6PPA9	Cytoplasmic	NA	Translation initiation factor IF-2 OS=Enterococcus faecalis ERV41 OX=1134791 GN=infB PE=3 SV=1	E. faecalis	metabolic process	cytoplasm	catalytic activity;nucleotide binding;RNA binding	1.53637e+08	1.66861e+08	1.6589e+08	UPI00027C8CA2	798	798	100	100	798	99.875	1627	GO:0005575,GO:0005622,GO:0005623,GO:0005737,GO:0044424,GO:0044464	len=798	ExpAA=0.01	First60=0.00	PredHel=0	Topology=o	OTHER	0.042903	0.015143	0.003795	0.938159	NA
WP_002357862.1	A0A1Q1FTH4	Cytoplasmic	NA	Transcription termination/antitermination protein NusA OS=Enterococcus faecalis OX=1351 GN=nusA PE=3 SV=1	E. faecalis	metabolic process;regulation of biological process	cytoplasm	RNA binding	8.95526e+07	8.71239e+07	9.35737e+07	UPI0001B1E085	399	399	100	100	399	99.749	809	GO:0005575,GO:0005622,GO:0005623,GO:0005737,GO:0005829,GO:0006355,GO:0008150,GO:0009889,GO:0010468,GO:0010556,GO:0019219,GO:0019222,GO:0031323,GO:0031326,GO:0031554,GO:0031564,GO:0043244,GO:0044424,GO:0044444,GO:0044464,GO:0050789,GO:0050794,GO:0051128,GO:0051171,GO:0051252,GO:0060255,GO:0065007,GO:0080090,GO:1903506,GO:2000112,GO:2001141	len=399	ExpAA=0.00	First60=0.00	PredHel=0	Topology=o	OTHER	0.004384	0.001887	0.000384	0.993345	NA
WP_002357863.1	X5NYV4	Cytoplasmic	NA	Ribosome maturation factor RimP OS=Enterococcus faecalis CBRD01 OX=1400521 GN=rimP PE=3 SV=1	E. faecalis	NA	cytoplasm	NA	1.02548e+06	1.6943e+06	605451	UPI0003C796F1	187	157	84	100	157	99.363	318	GO:0000028,GO:0005575,GO:0005622,GO:0005623,GO:0005737,GO:0005829,GO:0006412,GO:0006518,GO:0006807,GO:0006996,GO:0008150,GO:0008152,GO:0009058,GO:0009059,GO:0009987,GO:0010467,GO:0016043,GO:0019538,GO:0022607,GO:0022613,GO:0022618,GO:0034622,GO:0034641,GO:0034645,GO:0042254,GO:0042255,GO:0042274,GO:0043043,GO:0043170,GO:0043603,GO:0043604,GO:0043933,GO:0044085,GO:0044237,GO:0044238,GO:0044249,GO:…	len=157	ExpAA=0.00	First60=0.00	PredHel=0	Topology=o	OTHER	0.001249	7.8e-05	0.000139	0.998534	NA
WP_002357923.1	V7ZSM0	Cytoplasmic	NA	Acetolactate synthase OS=Enterococcus faecalis PF3 OX=1410655 GN=T481_02655 PE=3 SV=1	E. faecalis	metabolic process	NA	catalytic activity;metal ion binding	2.15821e+09	1.85389e+09	1.71301e+09	UPI0003D26B6E	552	550	99	100	550	99.818	1122	-	len=550	ExpAA=0.45	First60=0.01	PredHel=0	Topology=o	OTHER	0.004232	0.000346	0.000336	0.995086	NA
WP_002357926.1	P37062	Cytoplasmic	NA	NADH peroxidase OS=Enterococcus faecalis (strain ATCC 700802 / V583) OX=226185 GN=npr PE=1 SV=2	E. faecalis	cellular homeostasis;metabolic process;regulation of biological process	NA	antioxidant activity;catalytic activity;nucleotide binding	6.02545e+07	1.86375e+08	2.69552e+07	UPI000005C0D4	447	447	100	100	447	99.776	913	-	len=447	ExpAA=0.01	First60=0.00	PredHel=0	Topology=o	OTHER	0.010969	0.000211	0.003293	0.985527	NA
WP_002357936.1	A0A1B4XMY2	Cytoplasmic	NA	Putative pre-16S rRNA nuclease OS=Enterococcus faecalis OX=1351 GN=ELS84_0298 PE=3 SV=1	E. faecalis	metabolic process	cytoplasm	catalytic activity	5.87209e+06	1.0795e+07	2.6177e+06	UPI0001CE5084	137	140	100	98	137	100	280	GO:0000966,GO:0000967,GO:0005575,GO:0005622,GO:0005623,GO:0005737,GO:0005829,GO:0006139,GO:0006364,GO:0006396,GO:0006725,GO:0006807,GO:0008150,GO:0008152,GO:0009987,GO:0010467,GO:0016070,GO:0016072,GO:0022613,GO:0034470,GO:0034471,GO:0034641,GO:0034660,GO:0042254,GO:0043170,GO:0044085,GO:0044237,GO:0044238,GO:0044424,GO:0044444,GO:0044464,GO:0046483,GO:0071704,GO:0071840,GO:0090304,GO:1901360	len=140	ExpAA=0.03	First60=0.03	PredHel=0	Topology=o	OTHER	0.034963	0.001065	0.010368	0.953605	NA
WP_002357937.1	A0A0M2ACJ1	Cytoplasmic	NA	UPF0297 protein UMC_01242 OS=Enterococcus faecalis EnGen0302 OX=1158660 GN=UMC_01242 PE=3 SV=1	E. faecalis	NA	NA	NA	5.76616e+06	6.19423e+06	2.14305e+06	UPI0001B2EEDF	89	89	100	100	89	98.876	182	-	len=89	ExpAA=0.01	First60=0.01	PredHel=0	Topology=o	OTHER	0.003403	0.000307	0.001636	0.994654	NA
WP_002357940.1	J6DKK3	Membrane	NA	TIGR03943 family protein OS=Enterococcus faecalis ERV63 OX=1134793 GN=HMPREF1336_01268 PE=4 SV=1	E. faecalis	NA	membrane	NA	1.64879e+06	4.41188e+06	2.36247e+06	UPI00019C695F	288	288	100	100	288	99.653	597	-	len=288	ExpAA=70.43	First60=40.89	PredHel=3	Topology=i2-21o31-53i93-115o	OTHER	0.018222	0.000246	0.078285	0.903247	NA
WP_002357947.1	J6MXF5	Cytoplasmic	NA	Transcriptional regulatory protein WalR OS=Enterococcus faecalis ERV31 OX=1134789 GN=HMPREF1332_03047 PE=4 SV=1	E. faecalis	metabolic process;regulation of biological process;response to stimulus	NA	DNA binding	3.66337e+06	5.55894e+06	1.54812e+06	UPI00027C87B4	253	234	92	100	234	99.573	470	GO:0006355,GO:0008150,GO:0009889,GO:0010468,GO:0010556,GO:0019219,GO:0019222,GO:0031323,GO:0031326,GO:0050789,GO:0050794,GO:0051171,GO:0051252,GO:0060255,GO:0065007,GO:0080090,GO:1903506,GO:2000112,GO:2001141	len=234	ExpAA=0.00	First60=0.00	PredHel=0	Topology=o	OTHER	0.002267	6.7e-05	0.000235	0.997432	NA
WP_002357956.1	J6QNW6	Cytoplasmic	NA	Ribonuclease J OS=Enterococcus faecalis ERV72 OX=1134796 GN=rnj PE=3 SV=1	E. faecalis	metabolic process	cytoplasm	catalytic activity;metal ion binding;RNA binding	4.51177e+07	4.47322e+07	4.47448e+07	UPI00019C768A	562	562	100	100	562	99.822	1154	GO:0003674,GO:0003824,GO:0004518,GO:0004519,GO:0004521,GO:0004540,GO:0006139,GO:0006396,GO:0006397,GO:0006725,GO:0006807,GO:0008150,GO:0008152,GO:0009987,GO:0010467,GO:0016070,GO:0016071,GO:0016787,GO:0016788,GO:0034641,GO:0043170,GO:0044237,GO:0044238,GO:0046483,GO:0071704,GO:0090304,GO:0090305,GO:0090501,GO:0090502,GO:0140098,GO:1901360	len=562	ExpAA=0.01	First60=0.00	PredHel=0	Topology=o	OTHER	0.003487	9.8e-05	0.000364	0.996051	NA
WP_002357960.1	J5H5I7	Cytoplasmic	NA	S-ribosylhomocysteine lyase OS=Enterococcus faecalis ERV73 OX=1134797 GN=luxS PE=3 SV=1	E. faecalis	NA	NA	catalytic activity;metal ion binding	3.13445e+08	2.70373e+08	2.17078e+08	UPI000005C0B9	152	152	100	100	152	100	318	-	len=152	ExpAA=0.00	First60=0.00	PredHel=0	Topology=o	OTHER	0.003128	0.000329	0.000495	0.996048	NA
WP_002357964.1	A0A0M2ARW2	Cytoplasmic	NA	Fructokinase OS=Enterococcus faecalis EnGen0354 OX=1169299 GN=WO5_01221 PE=4 SV=1	E. faecalis	metabolic process	NA	catalytic activity	2.18613e+07	2.67165e+07	9.41112e+06	UPI0001B2E708	292	292	100	100	292	99.315	601	-	len=292	ExpAA=3.02	First60=0.00	PredHel=0	Topology=o	OTHER	0.007282	0.000831	0.002245	0.989643	NA
WP_002357967.1	J6ED30	Cytoplasmic	NA	50S ribosomal protein L31 type B OS=Enterococcus faecalis ERV65 OX=1134794 GN=rpmE2 PE=3 SV=1	E. faecalis	metabolic process	ribosome	structural molecule activity	8.72614e+06	1.26394e+07	4.83669e+06	UPI00019C75AC	99	89	90	100	89	100	188	-	len=89	ExpAA=0.00	First60=0.00	PredHel=0	Topology=i	OTHER	0.023723	0.001337	0.008144	0.966795	NA
WP_002357968.1	A0A6N0WHL0	Cytoplasmic	NA	Transcription termination factor Rho OS=Enterococcus faecalis OX=1351 GN=GKQ55_04220 PE=4 SV=1	E. faecalis	NA	NA	NA	2.46608e+06	2.85555e+06	3.20937e+06	UPI00115A6476	430	430	100	100	430	99.767	880	-	len=430	ExpAA=0.01	First60=0.00	PredHel=0	Topology=o	OTHER	0.004509	0.000181	0.000364	0.994945	NA
WP_002357972.1	A0A125W8Q1	Cytoplasmic	NA	Fructose-1,6-bisphosphate aldolase, class II OS=Enterococcus faecalis TX4248 OX=749495 GN=fba PE=4 SV=1	E. faecalis	metabolic process	NA	catalytic activity;metal ion binding	1.32878e+09	1.73385e+09	6.27431e+08	UPI000005C0AB	289	289	100	100	289	100	587	-	len=289	ExpAA=0.00	First60=0.00	PredHel=0	Topology=o	OTHER	0.050716	0.00419	0.006137	0.938957	NA
WP_002357976.1	S4F9L7	Cytoplasmic	NA	L-asparaginase, type II OS=Enterococcus faecalis WKS-26-18-2 OX=1244144 GN=D351_02644 PE=3 SV=1	E. faecalis	metabolic process	NA	catalytic activity	5.39354e+06	6.86377e+06	6.85167e+06	UPI00035356FE	321	321	100	100	321	99.377	653	-	len=321	ExpAA=0.04	First60=0.03	PredHel=0	Topology=o	OTHER	0.083054	0.003693	0.063673	0.84958	NA
WP_002357989.1	J6ED48	Cytoplasmic	NA	THUMP domain-containing protein OS=Enterococcus faecalis ERV65 OX=1134794 GN=HMPREF1337_02695 PE=4 SV=1	E. faecalis	metabolic process	NA	catalytic activity;RNA binding	1.60241e+07	1.31347e+07	1.41785e+07	UPI000005C09C	387	387	100	100	387	100	793	GO:0000154,GO:0001510,GO:0003674,GO:0003824,GO:0005575,GO:0005622,GO:0005623,GO:0005737,GO:0005829,GO:0006139,GO:0006364,GO:0006396,GO:0006725,GO:0006807,GO:0008150,GO:0008152,GO:0008168,GO:0008170,GO:0008173,GO:0008649,GO:0008757,GO:0008990,GO:0009451,GO:0009987,GO:0010467,GO:0016070,GO:0016072,GO:0016435,GO:0016740,GO:0016741,GO:0022613,GO:0031167,GO:0032259,GO:0034470,GO:0034641,GO:0034660,GO:…	len=387	ExpAA=0.07	First60=0.00	PredHel=0	Topology=o	OTHER	0.047981	0.007837	0.029155	0.915027	NA
WP_002357990.1	S4C0P5	Cytoplasmic	NA	Cell cycle protein GpsB OS=Enterococcus faecalis 02-MB-BW-10 OX=1260363 GN=gpsB PE=3 SV=1	E. faecalis	cell division;regulation of biological process	cytoplasm	NA	1.34797e+07	1.86178e+07	6.95696e+06	UPI00032FEB4F	136	136	100	100	136	99.265	275	-	len=136	ExpAA=0.00	First60=0.00	PredHel=0	Topology=o	OTHER	0.00112	0.000194	0.00019	0.998497	NA
WP_002357999.1	J6H2N5	Cytoplasmic	NA	HD domain protein OS=Enterococcus faecalis ERV93 OX=1134800 GN=HMPREF1343_01845 PE=4 SV=1	E. faecalis	NA	NA	NA	9.25978e+06	7721006	6230171	UPI000005C093	456	456	100	100	456	100	949	GO:0003674,GO:0003824,GO:0006139,GO:0006163,GO:0006195,GO:0006203,GO:0006725,GO:0006753,GO:0006793,GO:0006796,GO:0006807,GO:0008150,GO:0008152,GO:0008832,GO:0009056,GO:0009058,GO:0009117,GO:0009141,GO:0009143,GO:0009144,GO:0009146,GO:0009151,GO:0009155,GO:0009166,GO:0009200,GO:0009204,GO:0009215,GO:0009217,GO:0009262,GO:0009264,GO:0009394,GO:0009987,GO:0016787,GO:0016788,GO:0016793,GO:0018130,GO:…	len=456	ExpAA=0.02	First60=0.00	PredHel=0	Topology=o	OTHER	0.004148	0.000956	0.000802	0.994095	NA
WP_002358012.1	A0A1Q1FT54	Cytoplasmic	NA	2,3,4,5-tetrahydropyridine-2,6-dicarboxylate N-acetyltransferase OS=Enterococcus faecalis OX=1351 GN=dapH PE=3 SV=1	E. faecalis	metabolic process	NA	catalytic activity	5.99741e+06	6.23118e+06	4.12775e+06	UPI0001B1E0EE	233	233	100	100	233	99.142	456	-	len=233	ExpAA=17.00	First60=0.00	PredHel=0	Topology=o	OTHER	0.022882	0.000216	0.001707	0.975196	NA
WP_002358013.1	S4FA62	Cytoplasmic	NA	CBS domain protein OS=Enterococcus faecalis WKS-26-18-2 OX=1244144 GN=D351_01390 PE=4 SV=1	E. faecalis	metabolic process	NA	catalytic activity	4.1688e+06	3.54418e+06	4.4934e+06	UPI00019CD481	161	162	100	100	162	99.383	318	-	len=162	ExpAA=0.02	First60=0.02	PredHel=0	Topology=o	OTHER	0.006394	0.000726	0.000734	0.992146	NA
WP_002358033.1	A0A2S7M3S1	Cytoplasmic	NA	Phenylalanine--tRNA ligase beta subunit OS=Enterococcus faecalis OX=1351 GN=pheT PE=3 SV=1	E. faecalis	NA	NA	NA	4.86192e+07	4.74486e+07	3.51624e+07	UPI0001B6FD7B	807	807	100	100	807	99.876	1651	GO:0005575,GO:0005622,GO:0005623,GO:0005737,GO:0006082,GO:0006139,GO:0006399,GO:0006412,GO:0006418,GO:0006432,GO:0006518,GO:0006520,GO:0006725,GO:0006807,GO:0008150,GO:0008152,GO:0009058,GO:0009059,GO:0009328,GO:0009987,GO:0010467,GO:0016070,GO:0019538,GO:0019752,GO:0032991,GO:0034641,GO:0034645,GO:0034660,GO:0043038,GO:0043039,GO:0043043,GO:0043170,GO:0043436,GO:0043603,GO:0043604,GO:0044237,GO:…	len=807	ExpAA=0.02	First60=0.00	PredHel=0	Topology=o	OTHER	0.006859	0.000273	0.000837	0.992031	NA
WP_002358034.1	A0A1Q1FT31	Cytoplasmic	NA	Phenylalanine--tRNA ligase alpha subunit OS=Enterococcus faecalis OX=1351 GN=pheS PE=3 SV=1	E. faecalis	metabolic process	cytoplasm	catalytic activity;metal ion binding;nucleotide binding;RNA binding	69923450	5.63818e+07	4.37013e+07	UPI0001B1E10E	348	348	100	100	348	99.713	722	GO:0003674,GO:0003824,GO:0004812,GO:0004826,GO:0005575,GO:0005622,GO:0005623,GO:0005737,GO:0006082,GO:0006139,GO:0006399,GO:0006412,GO:0006418,GO:0006432,GO:0006518,GO:0006520,GO:0006725,GO:0006807,GO:0008150,GO:0008152,GO:0009058,GO:0009059,GO:0009987,GO:0010467,GO:0016070,GO:0016874,GO:0016875,GO:0019538,GO:0019752,GO:0034641,GO:0034645,GO:0034660,GO:0043038,GO:0043039,GO:0043043,GO:0043170,GO:…	len=348	ExpAA=0.00	First60=0.00	PredHel=0	Topology=o	OTHER	0.003064	0.000571	0.000332	0.996033	NA
WP_002358035.1	X5NWF7	Cytoplasmic	NA	Transcriptional regulator, MarR family protein OS=Enterococcus faecalis CBRD01 OX=1400521 GN=P746_01530 PE=4 SV=1	E. faecalis	metabolic process;regulation of biological process	NA	NA	3.07924e+06	3.68935e+06	1.16299e+06	UPI0003C79D60	117	114	97	100	114	100	228	GO:0000976,GO:0001067,GO:0001130,GO:0001217,GO:0003674,GO:0003676,GO:0003677,GO:0003690,GO:0003700,GO:0005488,GO:0005575,GO:0006355,GO:0008150,GO:0009889,GO:0009890,GO:0009892,GO:0010468,GO:0010556,GO:0010558,GO:0010605,GO:0010629,GO:0019219,GO:0019222,GO:0031323,GO:0031324,GO:0031326,GO:0031327,GO:0032991,GO:0032993,GO:0043565,GO:0044212,GO:0045892,GO:0045934,GO:0048519,GO:0048523,GO:0050789,GO:…	len=114	ExpAA=0.00	First60=0.00	PredHel=0	Topology=o	OTHER	0.00099	0.000106	0.00025	0.998653	NA
WP_002358039.1	E0HCR4	Membrane	NA	Signal peptidase I OS=Enterococcus faecalis TX0411 OX=749506 GN=lepB PE=3 SV=1	E. faecalis	metabolic process	membrane	catalytic activity	2.62388e+07	3.27658e+07	1.8624e+07	UPI000005C073	182	182	100	100	182	100	369	-	len=182	ExpAA=21.37	First60=21.37	PredHel=1	Topology=i12-34o	OTHER	0.299057	0.026187	0.041781	0.632975	NA
WP_002358131.1	J6RA94	Membrane	NA	Uncharacterized protein OS=Enterococcus faecalis ERV85 OX=1134799 GN=HMPREF1342_01286 PE=4 SV=1	E. faecalis	NA	membrane	NA	2.90877e+06	4.10892e+06	2.4435e+06	UPI000005C05E	131	131	100	100	131	100	265	-	len=131	ExpAA=64.06	First60=20.98	PredHel=3	Topology=i29-48o63-82i95-117o	OTHER	0.009748	0.00034	0.003016	0.986897	NA
WP_002358161.1	A0A6H2HM90	Cytoplasmic	NA	Universal stress protein OS=Enterococcus faecalis OX=1351 GN=GRB94_05115 PE=3 SV=1	E. faecalis	NA	NA	NA	668187	768209	515653	UPI000FFE9C3B	141	141	100	100	141	99.291	280	-	len=141	ExpAA=0.16	First60=0.00	PredHel=0	Topology=o	OTHER	0.001923	0.00011	0.000298	0.997669	NA
WP_002358338.1	S4BWZ4	Cytoplasmic	NA	Enoyl-[acyl-carrier-protein] reductase [NADH] OS=Enterococcus faecalis 02-MB-BW-10 OX=1260363 GN=D927_02657 PE=3 SV=1	E. faecalis	metabolic process	NA	catalytic activity	1.30328e+08	1.3761e+08	6.93092e+07	UPI0001B1D9D1	250	250	100	100	250	99.6	507	GO:0000166,GO:0003674,GO:0003824,GO:0004312,GO:0004318,GO:0005488,GO:0006082,GO:0006629,GO:0006631,GO:0006633,GO:0006950,GO:0008150,GO:0008152,GO:0008610,GO:0009058,GO:0009266,GO:0009409,GO:0009628,GO:0009987,GO:0016043,GO:0016053,GO:0016491,GO:0016627,GO:0016628,GO:0016740,GO:0016746,GO:0016747,GO:0019752,GO:0022607,GO:0030497,GO:0032787,GO:0033554,GO:0036094,GO:0043436,GO:0043933,GO:0044085,GO:…	len=250	ExpAA=0.11	First60=0.00	PredHel=0	Topology=o	OTHER	0.031262	0.001125	0.05608	0.911533	NA
WP_002358339.1	J6DSQ0	Cytoplasmic	NA	3-oxoacyl-[acyl-carrier-protein] synthase 2 OS=Enterococcus faecalis ERV62 OX=1134792 GN=HMPREF1335_01205 PE=3 SV=1	E. faecalis	metabolic process	NA	catalytic activity	3.33241e+07	4.4397e+07	1.19043e+07	UPI000005BD7D	412	412	100	100	412	100	843	-	len=412	ExpAA=7.51	First60=0.02	PredHel=0	Topology=o	OTHER	0.024329	0.000555	0.002784	0.972332	NA
WP_002358341.1	A0A0M2AW50	Cytoplasmic	NA	Cysteine synthase B OS=Enterococcus faecalis EnGen0354 OX=1169299 GN=WO5_00322 PE=4 SV=1	E. faecalis	metabolic process	NA	NA	1.14428e+07	1.18238e+07	9.62743e+06	UPI00019F35FE	305	305	100	100	305	99.672	611	GO:0000096,GO:0000097,GO:0003674,GO:0003824,GO:0004122,GO:0004124,GO:0005488,GO:0005575,GO:0005622,GO:0005623,GO:0005737,GO:0006082,GO:0006520,GO:0006534,GO:0006535,GO:0006563,GO:0006790,GO:0006807,GO:0008144,GO:0008150,GO:0008152,GO:0008284,GO:0008652,GO:0009058,GO:0009069,GO:0009070,GO:0009987,GO:0016053,GO:0016740,GO:0016765,GO:0016829,GO:0016835,GO:0016836,GO:0016846,GO:0019344,GO:0019752,GO:…	len=305	ExpAA=0.46	First60=0.00	PredHel=0	Topology=o	OTHER	0.014508	0.000605	0.002605	0.982283	NA
WP_002358342.1	A0A125W6X7	Cytoplasmic	NA	Cystathionine beta-lyase OS=Enterococcus faecalis TX4248 OX=749495 GN=HMPREF9498_01287 PE=3 SV=1	E. faecalis	NA	NA	catalytic activity	6.33459e+07	4.30682e+07	5.56242e+07	UPI0001E19618	394	378	96	100	378	100	764	GO:0000096,GO:0000098,GO:0003674,GO:0003824,GO:0003962,GO:0004123,GO:0005575,GO:0005622,GO:0005623,GO:0005737,GO:0006082,GO:0006520,GO:0006790,GO:0006807,GO:0008150,GO:0008152,GO:0008284,GO:0009056,GO:0009063,GO:0009987,GO:0016054,GO:0016740,GO:0016765,GO:0016829,GO:0016846,GO:0019752,GO:0042127,GO:0043418,GO:0043436,GO:0044237,GO:0044238,GO:0044248,GO:0044273,GO:0044281,GO:0044282,GO:0044424,GO:…	len=378	ExpAA=0.16	First60=0.01	PredHel=0	Topology=o	OTHER	0.050414	0.001354	0.008116	0.940115	NA
WP_002358357.1	C7V831	Cytoplasmic	NA	Aminopeptidase C (Fragment) OS=Enterococcus faecalis CH188 OX=565644 GN=EFNG_01499 PE=4 SV=1	E. faecalis	metabolic process	NA	catalytic activity	6.45255e+06	8.92088e+06	5.07642e+06	UPI0001B2ED8A	433	442	100	98	433	100	901	GO:0000096,GO:0000098,GO:0003674,GO:0003824,GO:0005575,GO:0005622,GO:0005623,GO:0005737,GO:0006082,GO:0006508,GO:0006520,GO:0006790,GO:0006807,GO:0008150,GO:0008152,GO:0008233,GO:0008234,GO:0009056,GO:0009063,GO:0009636,GO:0009987,GO:0016054,GO:0016787,GO:0019538,GO:0019752,GO:0042221,GO:0043170,GO:0043418,GO:0043436,GO:0044237,GO:0044238,GO:0044248,GO:0044273,GO:0044281,GO:0044282,GO:0044424,GO:…	len=442	ExpAA=0.00	First60=0.00	PredHel=0	Topology=o	OTHER	0.080019	0.026291	0.001709	0.891981	NA
WP_002358386.1	J6PFT7	Cytoplasmic	NA	Nitroreductase family protein OS=Enterococcus faecalis ERV37 OX=1134790 GN=HMPREF1333_01710 PE=4 SV=1	E. faecalis	metabolic process	NA	catalytic activity	8.42166e+06	9.96217e+06	1.05873e+07	UPI00027C87C5	211	211	100	100	211	99.526	437	-	len=211	ExpAA=0.01	First60=0.00	PredHel=0	Topology=o	OTHER	0.003961	0.000509	0.000662	0.994868	NA
WP_002358653.1	A0A4U4C219	Cytoplasmic	NA	Phospholipase OS=Enterococcus faecalis OX=1351 GN=DVW78_10165 PE=4 SV=1	E. faecalis	NA	NA	NA	1.8597e+06	3.05042e+06	558412	UPI000005BECF	190	190	100	100	190	99.474	382	-	len=190	ExpAA=0.12	First60=0.08	PredHel=0	Topology=o	OTHER	0.010338	0.001379	0.000959	0.987324	NA
WP_002358655.1	A0A2S7M0Y5	Cytoplasmic	NA	Dipeptidase PepV OS=Enterococcus faecalis OX=1351 GN=pepV PE=4 SV=1	E. faecalis	NA	NA	NA	3.07927e+08	4.22128e+08	7.67164e+07	UPI000CF012B3	471	471	100	100	471	99.788	963	-	len=471	ExpAA=0.01	First60=0.00	PredHel=0	Topology=o	OTHER	0.008372	0.00168	0.001292	0.988656	NA
WP_002358682.1	J6PSX9	Cytoplasmic	NA	Acetyltransferase, GNAT family OS=Enterococcus faecalis ERV41 OX=1134791 GN=HMPREF1334_00350 PE=3 SV=1	E. faecalis	NA	NA	catalytic activity	4.36283e+06	5.38768e+06	2.22831e+06	UPI00019C6EC3	143	143	100	100	143	100	296	GO:0003674,GO:0003824,GO:0016740,GO:0016746,GO:0016747	len=143	ExpAA=0.14	First60=0.08	PredHel=0	Topology=o	OTHER	0.002787	0.000309	0.000387	0.996516	NA
WP_002358703.1	J6NDY6	Cytoplasmic	NA	Aspartyl/glutamyl-tRNA(Asn/Gln) amidotransferase subunit B OS=Enterococcus faecalis ERV25 OX=1134788 GN=gatB PE=3 SV=1	E. faecalis	metabolic process	NA	catalytic activity;nucleotide binding	2.80129e+08	2.59908e+08	2.50489e+08	UPI000005BF07	476	476	100	100	476	100	984	GO:0003674,GO:0003824,GO:0006082,GO:0006139,GO:0006399,GO:0006520,GO:0006725,GO:0006807,GO:0008150,GO:0008152,GO:0009987,GO:0016070,GO:0016874,GO:0016879,GO:0016884,GO:0019752,GO:0034641,GO:0034660,GO:0043038,GO:0043039,GO:0043170,GO:0043436,GO:0044237,GO:0044238,GO:0044281,GO:0046483,GO:0050567,GO:0070681,GO:0071704,GO:0090304,GO:0140098,GO:0140101,GO:1901360,GO:1901564	len=476	ExpAA=0.00	First60=0.00	PredHel=0	Topology=o	OTHER	0.03965	0.002106	0.004185	0.954058	NA
WP_002358717.1	D4EZ98	Cytoplasmic	NA	DUF1149 family protein OS=Enterococcus faecalis R712 OX=699186 GN=EYB36_04110 PE=4 SV=1	E. faecalis	cell organization and biogenesis;transport	NA	protein binding	3.1459e+06	7.12708e+06	1.87143e+06	UPI000005BF15	128	128	100	100	128	100	251	-	len=128	ExpAA=0.01	First60=0.00	PredHel=0	Topology=o	OTHER	0.004099	0.000232	0.000374	0.995296	NA
WP_002358720.1	A0A6M1FHQ1	Cytoplasmic	NA	VOC family protein OS=Enterococcus faecalis OX=1351 GN=G5T22_05140 PE=4 SV=1	E. faecalis	NA	NA	NA	3123825	4.83235e+06	1.5838e+06	UPI0001B6FECE	126	126	100	100	126	98.413	254	-	len=126	ExpAA=0.11	First60=0.00	PredHel=0	Topology=o	OTHER	0.001949	9.8e-05	0.00029	0.997664	NA
WP_002358725.1	A0A1Q1FRU3	Extracytoplasmic	NA	Cell surface protein OS=Enterococcus faecalis OX=1351 GN=BZG32_03645 PE=4 SV=1	E. faecalis	NA	NA	NA	3.25724e+06	3.67287e+06	2.45744e+06	UPI0001A5BE14	243	243	100	100	243	100	490	-	len=243	ExpAA=7.68	First60=7.68	PredHel=0	Topology=o	SP(Sec/SPI)	0.996866	0.00125	0.001356	0.000527	CS pos: 25-26. ASA-AE. Pr: 0.9318
WP_002358737.1	A0A431H7X4	Cytoplasmic	NA	Haloacid dehalogenase-like hydrolase OS=Enterococcus faecalis OX=1351 GN=DRJ71_07550 PE=4 SV=1	E. faecalis	NA	NA	NA	545743	554336	188325	UPI0001B25BDA	307	307	100	100	307	99.349	618	-	len=307	ExpAA=0.02	First60=0.00	PredHel=0	Topology=o	OTHER	0.004984	0.000781	0.000645	0.993589	NA
WP_002358764.1	V7ZPL5	Cytoplasmic	NA	Amino acid ABC transporter ATPase OS=Enterococcus faecalis PF3 OX=1410655 GN=T481_05190 PE=4 SV=1	E. faecalis	metabolic process	NA	catalytic activity;nucleotide binding	2.51183e+06	2.63016e+06	2.65468e+06	UPI0003D28AA7	211	211	100	100	211	99.526	422	-	len=211	ExpAA=0.01	First60=0.00	PredHel=0	Topology=o	OTHER	0.00778	0.000605	0.000257	0.991358	NA
WP_002358773.1	A0A0M2AE45	Cytoplasmic	NA	50S ribosomal protein L25 OS=Enterococcus faecalis EnGen0302 OX=1158660 GN=rplY PE=3 SV=1	E. faecalis	metabolic process	ribosome	RNA binding;structural molecule activity	1.44248e+08	1.56453e+08	6.55474e+07	UPI000005BF5E	202	202	100	100	202	100	405	GO:0003674,GO:0003676,GO:0003723,GO:0005488,GO:0005575,GO:0005622,GO:0005623,GO:0005737,GO:0005829,GO:0005840,GO:0006412,GO:0006518,GO:0006807,GO:0008097,GO:0008150,GO:0008152,GO:0009058,GO:0009059,GO:0009987,GO:0010467,GO:0015934,GO:0019538,GO:0019843,GO:0022625,GO:0022626,GO:0032991,GO:0034641,GO:0034645,GO:0043043,GO:0043170,GO:0043226,GO:0043228,GO:0043229,GO:0043232,GO:0043603,GO:0043604,GO:…	len=202	ExpAA=0.00	First60=0.00	PredHel=0	Topology=o	OTHER	0.003467	0.000472	0.00071	0.995351	NA
WP_002358808.1	A0A6L7I8D9	Cytoplasmic	NA	Dephospho-CoA kinase OS=Enterococcus faecalis OX=1351 GN=GTI65_09290 PE=4 SV=1	E. faecalis	NA	NA	NA	1.89714e+06	2.0319e+06	717056	UPI000666821C	199	199	100	100	199	97.487	387	GO:0003674,GO:0003824,GO:0004140,GO:0006139,GO:0006163,GO:0006164,GO:0006725,GO:0006732,GO:0006753,GO:0006793,GO:0006796,GO:0006807,GO:0008150,GO:0008152,GO:0009058,GO:0009108,GO:0009117,GO:0009150,GO:0009152,GO:0009165,GO:0009259,GO:0009260,GO:0009987,GO:0015936,GO:0015937,GO:0016301,GO:0016310,GO:0016740,GO:0016772,GO:0016773,GO:0018130,GO:0019438,GO:0019637,GO:0019693,GO:0033865,GO:0033866,GO:…	len=199	ExpAA=0.27	First60=0.27	PredHel=0	Topology=o	OTHER	0.016413	0.000706	0.005374	0.977507	NA
WP_002358841.1	E2YFK2	Cytoplasmic	NA	Response regulator receiver domain protein OS=Enterococcus faecalis DAPTO 516 OX=749490 GN=HMPREF9493_02354 PE=4 SV=1	E. faecalis	metabolic process;regulation of biological process;response to stimulus	NA	DNA binding	1.19746e+06	3.25662e+06	298604	UPI000005BFC3	224	224	100	100	224	100	459	-	len=224	ExpAA=0.02	First60=0.00	PredHel=0	Topology=o	OTHER	0.002438	6.4e-05	0.000226	0.997272	NA
WP_002358846.1	A0A125WA98	Cytoplasmic	NA	Hydrolase, TatD family OS=Enterococcus faecalis TX4248 OX=749495 GN=HMPREF9498_00152 PE=4 SV=1	E. faecalis	metabolic process	NA	catalytic activity	354777	527015	142457	UPI000175C04C	256	256	100	100	256	100	528	GO:0003674,GO:0003824,GO:0004518,GO:0004536,GO:0006139,GO:0006259,GO:0006308,GO:0006725,GO:0006807,GO:0008150,GO:0008152,GO:0009056,GO:0009057,GO:0009987,GO:0016787,GO:0016788,GO:0019439,GO:0034641,GO:0034655,GO:0043170,GO:0044237,GO:0044238,GO:0044248,GO:0044260,GO:0044265,GO:0044270,GO:0046483,GO:0046700,GO:0071704,GO:0090304,GO:0090305,GO:0140097,GO:1901360,GO:1901361,GO:1901575	len=256	ExpAA=0.00	First60=0.00	PredHel=0	Topology=o	OTHER	0.003006	0.000353	0.000246	0.996395	NA
WP_002358848.1	X5NXR5	Cytoplasmic	NA	Ribonuclease M5 OS=Enterococcus faecalis CBRD01 OX=1400521 GN=rnmV PE=3 SV=1	E. faecalis	metabolic process	cytoplasm	catalytic activity;RNA binding	2.53171e+06	2.58076e+06	2.08106e+06	UPI0003311879	194	194	100	100	194	99.485	387	GO:0003674,GO:0003824,GO:0004518,GO:0004519,GO:0004521,GO:0004540,GO:0006139,GO:0006364,GO:0006396,GO:0006725,GO:0006807,GO:0008150,GO:0008152,GO:0009987,GO:0010467,GO:0016070,GO:0016072,GO:0016787,GO:0016788,GO:0016891,GO:0016893,GO:0022613,GO:0034470,GO:0034641,GO:0034660,GO:0042254,GO:0043170,GO:0043822,GO:0044085,GO:0044237,GO:0044238,GO:0046483,GO:0071704,GO:0071840,GO:0090304,GO:0090305,GO:…	len=194	ExpAA=0.00	First60=0.00	PredHel=0	Topology=o	OTHER	0.005227	0.000285	0.00057	0.993918	NA
WP_002358849.1	S4FJK1	Cytoplasmic	NA	Ribosomal RNA small subunit methyltransferase A OS=Enterococcus faecalis WKS-26-18-2 OX=1244144 GN=rsmA PE=3 SV=1	E. faecalis	metabolic process	cytoplasm	catalytic activity;RNA binding	5.48733e+06	1.04177e+07	3.76415e+06	UPI000352CFC5	295	295	100	100	295	99.661	603	GO:0000154,GO:0000179,GO:0001510,GO:0003674,GO:0003824,GO:0005575,GO:0005622,GO:0005623,GO:0005737,GO:0006139,GO:0006364,GO:0006396,GO:0006725,GO:0006807,GO:0008150,GO:0008152,GO:0008168,GO:0008170,GO:0008173,GO:0008649,GO:0008757,GO:0009451,GO:0009987,GO:0010467,GO:0016070,GO:0016072,GO:0016433,GO:0016740,GO:0016741,GO:0022613,GO:0031167,GO:0032259,GO:0034470,GO:0034641,GO:0034660,GO:0042254,GO:…	len=295	ExpAA=0.61	First60=0.00	PredHel=0	Topology=o	OTHER	0.004453	0.000763	0.000716	0.994068	NA
WP_002358881.1	A0A4U3L1P6	Cytoplasmic	NA	ArgR family transcriptional regulator (Fragment) OS=Enterococcus faecalis OX=1351 GN=EY666_15930 PE=3 SV=1	E. faecalis	NA	NA	NA	415772	325202	248621	UPI00113C8392	74	149	100	50	74	98.649	152	-	len=149	ExpAA=0.03	First60=0.00	PredHel=0	Topology=i	OTHER	0.008247	0.001761	0.00083	0.989163	NA
WP_002358890.1	E6GQ24	Cytoplasmic	NA	Pyridoxal phosphate homeostasis protein OS=Enterococcus faecalis TX0027 OX=749498 GN=HMPREF9501_03059 PE=3 SV=1	E. faecalis	NA	NA	NA	1.50917e+07	1.94689e+07	4.59714e+06	UPI000005C009	225	225	100	100	225	100	460	GO:0003674,GO:0005488,GO:0005575,GO:0005622,GO:0005623,GO:0008144,GO:0019842,GO:0030170,GO:0036094,GO:0043167,GO:0043168,GO:0044464,GO:0048037,GO:0050662,GO:0070279,GO:0097159,GO:1901363	len=225	ExpAA=0.02	First60=0.00	PredHel=0	Topology=o	OTHER	0.005582	0.000444	0.002255	0.991718	NA
WP_002358896.1	X5NUM8	Cytoplasmic	NA	Iron-dependent repressor OS=Enterococcus faecalis CBRD01 OX=1400521 GN=P746_01608 PE=3 SV=1	E. faecalis	metabolic process;regulation of biological process	NA	DNA binding;metal ion binding;protein binding	8.9808e+06	11397102	5.89992e+06	UPI0003C7BAD2	225	222	99	100	222	99.55	452	-	len=222	ExpAA=0.00	First60=0.00	PredHel=0	Topology=o	OTHER	0.008213	0.001441	0.000712	0.989634	NA
WP_002358954.1	S4BI73	Cytoplasmic	NA	Polyprenyl synthetase OS=Enterococcus faecalis 02-MB-BW-10 OX=1260363 GN=D927_03223 PE=3 SV=1	E. faecalis	metabolic process	NA	catalytic activity	3.74857e+06	5.86704e+06	3.31175e+06	UPI0001E19D1E	305	328	100	93	305	100	627	GO:0003674,GO:0003824,GO:0006732,GO:0008150,GO:0008152,GO:0009058,GO:0009108,GO:0009233,GO:0009234,GO:0009987,GO:0016740,GO:0016765,GO:0042180,GO:0042181,GO:0044237,GO:0044249,GO:0044281,GO:0044283,GO:0051186,GO:0051188,GO:0071704,GO:1901576,GO:1901661,GO:1901663	len=328	ExpAA=0.05	First60=0.00	PredHel=0	Topology=o	OTHER	0.003947	0.000217	0.000457	0.995379	NA
WP_002359020.1	A0A3N3PEB5	Membrane	NA	Helix-turn-helix domain-containing protein OS=Enterococcus faecalis OX=1351 GN=EGW70_08855 PE=4 SV=1	E. faecalis	NA	NA	NA	1.25942e+06	5.98999e+06	4.53661e+06	UPI0001B1DBAF	288	288	100	100	288	99.306	585	-	len=288	ExpAA=21.33	First60=0.00	PredHel=1	Topology=i113-135o	OTHER	0.00187	0.000219	0.000182	0.997729	NA
WP_002359022.1	R3J2C6	Cytoplasmic	NA	HTH marR-type domain-containing protein OS=Enterococcus faecalis EnGen0359 OX=1169307 GN=WOK_03177 PE=4 SV=1	E. faecalis	metabolic process;regulation of biological process	NA	DNA binding	9.72142e+06	1.08179e+07	9.06347e+06	UPI0001A5C06B	199	199	100	100	199	100	402	-	len=199	ExpAA=0.00	First60=0.00	PredHel=0	Topology=o	OTHER	0.02035	0.00034	0.003586	0.975725	NA
WP_002359050.1	C7CZ23	Cytoplasmic	NA	Dak phosphatase OS=Enterococcus faecalis T2 OX=565637 GN=EFBG_02371 PE=4 SV=1	E. faecalis	metabolic process	NA	catalytic activity	1.47492e+08	1.49226e+08	1.48302e+08	UPI0001A5BCB0	558	558	100	100	558	100	1135	-	len=558	ExpAA=0.01	First60=0.00	PredHel=0	Topology=o	OTHER	0.023555	0.005272	0.007485	0.963688	NA
WP_002359064.1	J6GHQ1	Cytoplasmic	NA	UPF0637 protein HMPREF1343_02908 OS=Enterococcus faecalis ERV93 OX=1134800 GN=HMPREF1343_02908 PE=3 SV=1	E. faecalis	NA	NA	NA	473735	671315	169355	UPI00019C6DCC	201	203	100	99	201	98.01	405	-	len=203	ExpAA=0.21	First60=0.00	PredHel=0	Topology=o	OTHER	0.001723	0.000494	0.000408	0.997375	NA
WP_002359138.1	R3JFK1	Cytoplasmic	NA	Phosphoglycerate mutase OS=Enterococcus faecalis EnGen0359 OX=1169307 GN=WOK_03026 PE=4 SV=1	E. faecalis	metabolic process	NA	catalytic activity	5.72999e+06	5.77482e+06	5.7035e+06	UPI000330895A	175	175	100	100	175	99.429	360	-	len=175	ExpAA=0.00	First60=0.00	PredHel=0	Topology=o	OTHER	0.003809	0.000511	0.001773	0.993906	NA
WP_002359172.1	J6RPI7	Extracytoplasmic	NA	ABC transporter, solute-binding protein OS=Enterococcus faecalis ERV93 OX=1134800 GN=HMPREF1343_00508 PE=4 SV=1	E. faecalis	transport	NA	transporter activity	3.94181e+07	4.27459e+07	3.68287e+07	UPI00019C6DEF	426	426	100	100	426	99.765	873	-	len=426	ExpAA=2.69	First60=2.67	PredHel=0	Topology=o	LIPO(Sec/SPII)	0.001041	7.1e-05	0.998695	0.000194	CS pos: 21-22. LGA-CG. Pr: 0.9991
WP_002359210.1	Q839Z1	Cytoplasmic	NA	DNA gyrase subunit B OS=Enterococcus faecalis (strain ATCC 700802 / V583) OX=226185 GN=gyrB PE=1 SV=1	E. faecalis	metabolic process	chromosome;cytoplasm	catalytic activity;DNA binding;metal ion binding;nucleotide binding	2.98875e+07	4.94593e+07	2.44452e+07	UPI000005BC80	642	649	100	99	642	100	1318	GO:0003674,GO:0003824,GO:0003916,GO:0003918,GO:0005575,GO:0006139,GO:0006259,GO:0006265,GO:0006725,GO:0006807,GO:0006996,GO:0007059,GO:0008094,GO:0008150,GO:0008152,GO:0009295,GO:0009987,GO:0016043,GO:0016462,GO:0016787,GO:0016817,GO:0016818,GO:0016853,GO:0016887,GO:0017111,GO:0034641,GO:0042623,GO:0043170,GO:0044237,GO:0044238,GO:0044260,GO:0046483,GO:0051276,GO:0061505,GO:0071103,GO:0071704,GO:…	len=649	ExpAA=0.05	First60=0.00	PredHel=0	Topology=o	OTHER	0.003419	0.00159	0.000475	0.994515	NA
WP_002359213.1	C7D0C8	Cytoplasmic	NA	Adenylosuccinate synthetase OS=Enterococcus faecalis T2 OX=565637 GN=purA PE=3 SV=1	E. faecalis	metabolic process	cytoplasm	catalytic activity;metal ion binding;nucleotide binding	2.21805e+08	244272070	1.95402e+08	UPI000005BC88	430	430	100	100	430	100	882	GO:0003674,GO:0003824,GO:0004019,GO:0005575,GO:0005622,GO:0005623,GO:0005737,GO:0006139,GO:0006163,GO:0006164,GO:0006167,GO:0006725,GO:0006753,GO:0006793,GO:0006796,GO:0006807,GO:0008150,GO:0008152,GO:0009058,GO:0009117,GO:0009123,GO:0009124,GO:0009126,GO:0009127,GO:0009150,GO:0009152,GO:0009156,GO:0009161,GO:0009165,GO:0009167,GO:0009168,GO:0009259,GO:0009260,GO:0009987,GO:0016874,GO:0016879,GO:…	len=430	ExpAA=0.01	First60=0.00	PredHel=0	Topology=o	OTHER	0.010734	0.000445	0.002193	0.986628	NA
WP_002359214.1	A0A6G3GG31	Cytoplasmic	NA	DegV family EDD domain-containing protein OS=Enterococcus faecalis OX=1351 GN=GUJ10_11235 PE=4 SV=1	E. faecalis	NA	NA	NA	789086	703433	729709	UPI0001B6F603	289	289	100	100	289	99.654	597	-	len=289	ExpAA=7.77	First60=0.00	PredHel=0	Topology=o	OTHER	0.00702	0.000227	0.000873	0.99188	NA
WP_002359215.1	D4EIN2	Cytoplasmic	NA	ABC transporter, ATP-binding protein OS=Enterococcus faecalis S613 OX=699185 GN=HMPREF9376_00492 PE=4 SV=1	E. faecalis	NA	NA	catalytic activity;nucleotide binding	3.05852e+07	3.13873e+07	3.88286e+07	UPI0001B2BAA5	543	543	100	100	543	99.816	1112	-	len=543	ExpAA=0.04	First60=0.03	PredHel=0	Topology=o	OTHER	0.06441	0.00384	0.000869	0.93088	NA
WP_002359241.1	E6GTE6	Cytoplasmic	NA	Holliday junction ATP-dependent DNA helicase RuvA OS=Enterococcus faecalis TX0309A OX=749503 GN=ruvA PE=3 SV=1	E. faecalis	cell communication;metabolic process;response to stimulus	NA	catalytic activity;DNA binding;nucleotide binding	4.58946e+06	5.29216e+06	4.11928e+06	UPI00019CD169	223	204	91	100	204	100	412	-	len=204	ExpAA=1.61	First60=1.51	PredHel=0	Topology=o	OTHER	0.006364	0.000184	0.000877	0.992574	NA
WP_002359245.1	C7CZL7	Cytoplasmic	NA	Short-chain dehydrogenase/reductase SDR OS=Enterococcus faecalis T2 OX=565637 GN=EFBG_02677 PE=4 SV=1	E. faecalis	metabolic process	NA	catalytic activity	9.1845e+07	9.95891e+07	3.87157e+07	UPI000175C060	297	297	100	100	297	100	606	-	len=297	ExpAA=0.12	First60=0.00	PredHel=0	Topology=o	OTHER	0.079488	0.00999	0.001978	0.908544	NA
WP_002359338.1	J6EWJ9	Cytoplasmic	NA	Purine nucleoside phosphorylase DeoD-type OS=Enterococcus faecalis ERV73 OX=1134797 GN=deoD PE=3 SV=1	E. faecalis	metabolic process	NA	catalytic activity	1.23592e+06	1.85886e+06	899150	UPI000005BD26	235	235	100	100	235	100	483	-	len=235	ExpAA=0.37	First60=0.00	PredHel=0	Topology=o	OTHER	0.05985	0.000779	0.001708	0.937663	NA
WP_002359343.1	X5NWL8	Cytoplasmic	NA	2,3-bisphosphoglycerate-dependent phosphoglycerate mutase OS=Enterococcus faecalis CBRD01 OX=1400521 GN=gpmA PE=3 SV=1	E. faecalis	metabolic process	NA	catalytic activity	4.68737e+07	1.38042e+08	2.22651e+07	UPI0003C77E79	274	228	83	100	228	100	473	GO:0001871,GO:0003674,GO:0003824,GO:0004619,GO:0005488,GO:0005575,GO:0005622,GO:0005623,GO:0005737,GO:0005829,GO:0005975,GO:0005996,GO:0006006,GO:0006082,GO:0006090,GO:0006091,GO:0006094,GO:0006096,GO:0006109,GO:0006139,GO:0006140,GO:0006163,GO:0006164,GO:0006165,GO:0006725,GO:0006732,GO:0006733,GO:0006753,GO:0006754,GO:0006757,GO:0006793,GO:0006796,GO:0006807,GO:0008150,GO:0008152,GO:0009056,GO:…	len=228	ExpAA=0.00	First60=0.00	PredHel=0	Topology=o	OTHER	0.010633	0.000905	0.001353	0.98711	NA
WP_002359348.1	A0A4U3NPZ2	Cytoplasmic	NA	30S ribosomal protein S17 OS=Enterococcus sp. ARL09-542 OX=2233534 GN=rpsQ PE=3 SV=1	E. faecalis	NA	NA	NA	2.57903e+07	27757606	33907084	UPI0001B6C00C	88	88	100	100	88	93.182	168	GO:0003674,GO:0003735,GO:0005198,GO:0005575,GO:0005622,GO:0005623,GO:0005737,GO:0005829,GO:0005840,GO:0006412,GO:0006518,GO:0006807,GO:0008150,GO:0008152,GO:0009058,GO:0009059,GO:0009987,GO:0010467,GO:0015935,GO:0019538,GO:0022626,GO:0022627,GO:0032991,GO:0034641,GO:0034645,GO:0043043,GO:0043170,GO:0043226,GO:0043228,GO:0043229,GO:0043232,GO:0043603,GO:0043604,GO:0044237,GO:0044238,GO:0044249,GO:…	len=88	ExpAA=0.00	First60=0.00	PredHel=0	Topology=i	OTHER	0.007261	0.000593	0.001384	0.990762	NA
WP_002359350.1	E6H7M9	Membrane	NA	Protein translocase subunit SecY OS=Enterococcus faecalis TX0309B OX=749504 GN=secY PE=3 SV=1	E. faecalis	transport	membrane	NA	3.38047e+06	5.07979e+06	4.65426e+06	UPI000005BD4A	432	432	100	100	432	100	856	GO:0005575,GO:0005623,GO:0005886,GO:0016020,GO:0044464,GO:0071944	len=432	ExpAA=213.56	First60=21.28	PredHel=10	Topology=i19-41o61-83i116-135o145-167i174-193o213-235i266-288o308-330i368-390o395-414i	SP(Sec/SPI)	0.523017	0.011735	0.011977	0.453271	CS pos: 41-42. VNA-KG. Pr: 0.4252
WP_002359353.1	Q839D6	Cytoplasmic	NA	Peptidase, M20/M25/M40 family OS=Enterococcus faecalis (strain ATCC 700802 / V583) OX=226185 GN=EF_0236 PE=4 SV=1	E. faecalis	metabolic process	NA	catalytic activity	265884	208796	226656	UPI000005BD53	377	391	100	96	377	99.735	784	-	len=391	ExpAA=0.04	First60=0.00	PredHel=0	Topology=o	OTHER	0.004018	0.000649	0.000462	0.99487	NA
WP_002359354.1	J5FGC3	Cytoplasmic	NA	Energy-coupling factor transporter ATP-binding protein EcfA OS=Enterococcus faecalis ERV63 OX=1134793 GN=ecfA PE=3 SV=1	E. faecalis	transport	membrane	catalytic activity;nucleotide binding;transporter activity	2.67014e+06	3.10109e+06	2.35586e+06	UPI000005BD54	279	279	100	100	279	100	565	GO:0003674,GO:0005215,GO:0005575,GO:0005623,GO:0005886,GO:0006810,GO:0006811,GO:0006820,GO:0006855,GO:0008150,GO:0008509,GO:0008514,GO:0015075,GO:0015238,GO:0015711,GO:0015893,GO:0016020,GO:0022857,GO:0032217,GO:0032218,GO:0034220,GO:0035461,GO:0042221,GO:0042493,GO:0044464,GO:0050896,GO:0051179,GO:0051180,GO:0051234,GO:0055085,GO:0071702,GO:0071705,GO:0071944,GO:0090482,GO:0098656	len=279	ExpAA=0.00	First60=0.00	PredHel=0	Topology=o	OTHER	0.022441	0.001019	0.000575	0.975964	NA
WP_002359370.1	A0A6G7PIN4	Cytoplasmic	NA	33 kDa chaperonin OS=Enterococcus faecalis OX=1351 GN=hslO PE=3 SV=1	E. faecalis	NA	NA	NA	8.29453e+06	8.63518e+06	4.26956e+06	UPI0013F3B1CF	298	298	100	100	298	99.664	607	-	len=298	ExpAA=0.29	First60=0.28	PredHel=0	Topology=o	OTHER	0.042034	0.016999	0.011689	0.929278	NA
WP_002359375.1	E2YDB9	Cytoplasmic	NA	Glycosyltransferase, group 1 family protein OS=Enterococcus faecalis DAPTO 516 OX=749490 GN=HMPREF9493_01564 PE=4 SV=1	E. faecalis	NA	NA	catalytic activity	267366	224047	340992	UPI0001B2B742	334	334	100	100	334	99.701	684	-	len=334	ExpAA=0.00	First60=0.00	PredHel=0	Topology=o	OTHER	0.011022	0.001174	0.003019	0.984785	NA
WP_002359397.1	C7D0J9	Cytoplasmic	NA	Threonine--tRNA ligase OS=Enterococcus faecalis T2 OX=565637 GN=thrS PE=3 SV=1	E. faecalis	metabolic process	cytoplasm	catalytic activity;metal ion binding;nucleotide binding;RNA binding	1.34567e+08	1.02457e+08	1.1898e+08	UPI0001B1DBDE	645	645	100	100	645	100	1335	GO:0003674,GO:0003824,GO:0004812,GO:0004829,GO:0005575,GO:0005622,GO:0005623,GO:0005737,GO:0006082,GO:0006139,GO:0006399,GO:0006412,GO:0006418,GO:0006435,GO:0006518,GO:0006520,GO:0006725,GO:0006807,GO:0008150,GO:0008152,GO:0009058,GO:0009059,GO:0009987,GO:0010467,GO:0016070,GO:0016874,GO:0016875,GO:0019538,GO:0019752,GO:0034641,GO:0034645,GO:0034660,GO:0043038,GO:0043039,GO:0043043,GO:0043170,GO:…	len=645	ExpAA=0.01	First60=0.00	PredHel=0	Topology=o	OTHER	0.004664	0.000516	0.000364	0.994456	NA
WP_002359467.1	A0A2S7LZ02	Cytoplasmic	NA	Regulatory protein RecX OS=Enterococcus faecalis OX=1351 GN=recX PE=3 SV=1	E. faecalis	NA	NA	NA	2.59469e+06	1.56034e+06	2.93686e+06	UPI00032E37BC	266	266	100	100	266	98.872	530	-	len=266	ExpAA=0.00	First60=0.00	PredHel=0	Topology=o	OTHER	0.006123	0.000204	0.000689	0.992983	NA
WP_002359559.1	A0A0M2A985	Cytoplasmic	NA	Tryptophan--tRNA ligase OS=Enterococcus faecalis EnGen0302 OX=1158660 GN=trpS PE=3 SV=1	E. faecalis	metabolic process	cytoplasm	catalytic activity;nucleotide binding	2.74652e+07	2.36911e+07	2.80608e+07	UPI0001A5BD08	336	336	100	100	336	99.702	691	-	len=336	ExpAA=0.22	First60=0.01	PredHel=0	Topology=o	OTHER	0.01205	0.000173	0.001458	0.986319	NA
WP_002359565.1	V7ZK52	Cytoplasmic	NA	Copper homeostasis protein CutC OS=Enterococcus faecalis PF3 OX=1410655 GN=cutC PE=3 SV=1	E. faecalis	NA	NA	metal ion binding	2.49214e+07	3.02798e+07	1.15515e+07	UPI00019C7281	209	209	100	100	209	100	427	-	len=209	ExpAA=0.00	First60=0.00	PredHel=0	Topology=o	OTHER	0.015141	0.002613	0.001469	0.980777	NA
WP_002359573.1	A0A1X3ASJ3	Cytoplasmic	NA	Phosphopantothenoylcysteine decarboxylase OS=Enterococcus faecalis OX=1351 GN=ELS84_0109 PE=4 SV=1	E. faecalis	NA	NA	catalytic activity	174508	1.95693e+06	420369	UPI0003C79934	189	184	97	100	184	100	372	-	len=184	ExpAA=0.03	First60=0.02	PredHel=0	Topology=o	OTHER	0.164108	0.004105	0.028716	0.80307	NA
WP_002359575.1	A0A2S7M506	Cytoplasmic	NA	Phosphopantothenate--cysteine ligase OS=Enterococcus faecalis OX=1351 GN=coaB PE=4 SV=1	E. faecalis	NA	NA	NA	3.82639e+06	4716023	1.82131e+06	UPI00032DF9CE	257	257	100	100	257	98.444	516	-	len=257	ExpAA=0.03	First60=0.03	PredHel=0	Topology=o	OTHER	0.020172	0.002979	0.001393	0.975456	NA
WP_002359742.1	U6S0C1	Cytoplasmic	NA	Homoserine dehydrogenase OS=Enterococcus faecalis VC1B-1 OX=1244143 GN=D350_02131 PE=3 SV=1	E. faecalis	metabolic process	NA	catalytic activity;nucleotide binding	1.84002e+07	1.3449e+07	1.02302e+07	UPI0001E1979E	434	430	99	100	430	100	875	-	len=430	ExpAA=1.29	First60=1.28	PredHel=0	Topology=o	OTHER	0.14601	0.008507	0.017922	0.827562	NA
WP_002359743.1	A0A449G2M8	Cytoplasmic	NA	Homoserine kinase OS=Enterococcus faecalis OX=1351 GN=thrB PE=3 SV=1	E. faecalis	NA	NA	NA	2.66081e+07	27904655	2.27639e+07	UPI00019F33E0	287	287	100	100	287	99.652	587	GO:0000096,GO:0000097,GO:0003674,GO:0003824,GO:0004413,GO:0005575,GO:0005622,GO:0005623,GO:0005737,GO:0005829,GO:0006082,GO:0006520,GO:0006555,GO:0006566,GO:0006790,GO:0006793,GO:0006796,GO:0006807,GO:0008150,GO:0008152,GO:0008652,GO:0009058,GO:0009066,GO:0009067,GO:0009069,GO:0009086,GO:0009088,GO:0009092,GO:0009987,GO:0016053,GO:0016301,GO:0016310,GO:0016740,GO:0016772,GO:0016773,GO:0019202,GO:…	len=287	ExpAA=1.51	First60=0.73	PredHel=0	Topology=o	OTHER	0.024201	0.000712	0.011114	0.963974	NA
WP_002359745.1	A0A1X3AN11	Cytoplasmic	NA	GTPase Era OS=Enterococcus faecalis OX=1351 GN=era PE=3 SV=1	E. faecalis	NA	cytoplasm;membrane	catalytic activity;nucleotide binding;RNA binding	3.83201e+07	3.65083e+07	3.63216e+07	UPI000A250731	278	300	100	93	278	99.64	565	GO:0000166,GO:0001882,GO:0001883,GO:0003674,GO:0003824,GO:0003924,GO:0005488,GO:0005525,GO:0005575,GO:0005622,GO:0005623,GO:0005737,GO:0005886,GO:0006275,GO:0008150,GO:0008156,GO:0009889,GO:0009890,GO:0009892,GO:0010556,GO:0010558,GO:0010605,GO:0016020,GO:0016462,GO:0016787,GO:0016817,GO:0016818,GO:0017076,GO:0017111,GO:0019001,GO:0019003,GO:0019219,GO:0019222,GO:0030174,GO:0031323,GO:0031324,GO:…	len=300	ExpAA=0.02	First60=0.02	PredHel=0	Topology=o	OTHER	0.006632	0.00088	0.001073	0.991415	NA
WP_002359769.1	J5G1F6	Cytoplasmic	NA	Proline--tRNA ligase OS=Enterococcus faecalis ERV68 OX=1134795 GN=proS PE=3 SV=1	E. faecalis	metabolic process;regulation of biological process	cytoplasm	catalytic activity;nucleotide binding	2.06592e+08	1.98342e+08	1.99627e+08	UPI000005C514	572	572	100	100	572	99.825	1169	-	len=572	ExpAA=0.07	First60=0.07	PredHel=0	Topology=o	OTHER	0.002484	0.001214	0.000306	0.995996	NA
WP_002359892.1	D4ET44	Cytoplasmic	NA	Glycosyltransferase family 2 protein OS=Enterococcus faecalis R712 OX=699186 GN=EYB36_11240 PE=4 SV=1	E. faecalis	NA	NA	catalytic activity	623816	1.20054e+06	693884	UPI0001B2BEA4	262	262	100	100	262	99.618	541	-	len=262	ExpAA=0.01	First60=0.00	PredHel=0	Topology=o	OTHER	0.006413	0.000157	0.00088	0.99255	NA
WP_002359895.1	A0A125W3N7	Cytoplasmic	NA	dTDP-glucose 4,6-dehydratase OS=Enterococcus faecalis TX4248 OX=749495 GN=rfbB PE=3 SV=1	E. faecalis	metabolic process	NA	catalytic activity	1.10248e+08	1.04298e+08	1.05183e+08	UPI00019F6DD2	342	342	100	100	342	99.708	707	GO:0000271,GO:0003674,GO:0003824,GO:0005975,GO:0005976,GO:0008150,GO:0008152,GO:0008460,GO:0009058,GO:0009059,GO:0009987,GO:0016051,GO:0016829,GO:0016835,GO:0016836,GO:0033692,GO:0034637,GO:0034645,GO:0043170,GO:0044237,GO:0044238,GO:0044249,GO:0044260,GO:0044262,GO:0044264,GO:0045226,GO:0046379,GO:0071704,GO:1901576	len=342	ExpAA=0.61	First60=0.60	PredHel=0	Topology=o	OTHER	0.02951	0.000201	0.001535	0.968753	NA
WP_002359936.1	A0A6B1XL44	Cytoplasmic	NA	Uncharacterized protein OS=Enterococcus faecalis OX=1351 GN=GTI65_03190 PE=4 SV=1	E. faecalis	NA	NA	NA	7.92492e+06	9.74468e+06	5.57438e+06	UPI0001F0CD4A	96	96	100	100	96	98.958	190	-	len=96	ExpAA=0.00	First60=0.00	PredHel=0	Topology=o	OTHER	0.004189	0.000317	0.000603	0.994892	NA
WP_002360015.1	V7ZSK3	Cytoplasmic	NA	Geranylgeranyl pyrophosphate synthase OS=Enterococcus faecalis PF3 OX=1410655 GN=T481_00735 PE=3 SV=1	E. faecalis	metabolic process	NA	catalytic activity	5.07663e+06	1.18349e+07	4.96777e+06	UPI0001B2EC2C	326	326	100	100	326	99.693	666	-	len=326	ExpAA=0.09	First60=0.00	PredHel=0	Topology=o	OTHER	0.001932	0.001082	0.000545	0.996441	NA
WP_002360030.1	A0A4V0HCV0	Cytoplasmic	NA	Recombination protein MgsA OS=Enterococcus faecalis OX=1351 GN=rarA PE=3 SV=1	E. faecalis	NA	NA	NA	1.30358e+06	1.58483e+06	2.22614e+06	UPI0001B6DDFE	425	425	100	100	425	99.765	874	-	len=425	ExpAA=2.07	First60=1.98	PredHel=0	Topology=o	OTHER	0.02144	0.068977	0.001531	0.908052	NA
WP_002360034.1	U6RZ38	Cytoplasmic	NA	Aspartate--tRNA ligase OS=Enterococcus faecalis VC1B-1 OX=1244143 GN=aspS PE=3 SV=1	E. faecalis	metabolic process	cytoplasm	catalytic activity;nucleotide binding	208010495	1.64709e+08	1.94751e+08	UPI000175BF7C	589	589	100	100	589	100	1214	-	len=589	ExpAA=0.00	First60=0.00	PredHel=0	Topology=o	OTHER	0.00244	0.000726	0.000421	0.996413	NA
WP_002360064.1	A0A4U3MAM0	Cytoplasmic	NA	Uncharacterized protein OS=Enterococcus faecalis OX=1351 GN=EY666_08245 PE=4 SV=1	E. faecalis	NA	NA	NA	478049	619065	620820	UPI0002E5AF29	314	317	100	99	314	99.682	640	-	len=317	ExpAA=0.00	First60=0.00	PredHel=0	Topology=o	OTHER	0.013617	0.028886	0.00186	0.955637	NA
WP_002360065.1	X5NUK7	Cytoplasmic	NA	UDP-N-acetylmuramate--L-alanine ligase OS=Enterococcus faecalis CBRD01 OX=1400521 GN=murC PE=3 SV=1	E. faecalis	cell division;cell organization and biogenesis;metabolic process;regulation of biological process	cytoplasm	catalytic activity;nucleotide binding	1.07914e+08	1.10583e+08	8.86191e+07	UPI00019F3A3A	456	445	98	100	445	100	916	-	len=445	ExpAA=1.24	First60=0.15	PredHel=0	Topology=o	OTHER	0.077333	0.006403	0.003985	0.912279	NA
WP_002360070.1	A0A4U3LNM3	Cytoplasmic	NA	Ribosome maturation factor RimM OS=Enterococcus faecalis OX=1351 GN=rimM PE=3 SV=1	E. faecalis	NA	NA	NA	1.0531e+07	9.51667e+06	8.09488e+06	UPI0001B2E662	174	174	100	100	174	99.425	348	-	len=174	ExpAA=0.00	First60=0.00	PredHel=0	Topology=o	OTHER	0.002043	0.000155	0.000819	0.996982	NA
WP_002360104.1	A0A6M1FEU7	Membrane	NA	M4 family metallopeptidase coccolysin OS=Enterococcus faecalis OX=1351 GN=gelE PE=4 SV=1	E. faecalis	NA	NA	NA	473257	442990	164773	UPI0009AE3C2C	510	510	100	100	510	99.412	1042	-	len=510	ExpAA=22.58	First60=22.58	PredHel=1	Topology=i7-29o	SP(Sec/SPI)	0.645899	0.012991	0.305559	0.035552	CS pos: 30-31. VAA-EE. Pr: 0.4916
WP_002360173.1	X5NZ49	Cytoplasmic	NA	Uncharacterized protein OS=Enterococcus faecalis CBRD01 OX=1400521 GN=P746_00173 PE=4 SV=1	E. faecalis	NA	NA	NA	1.06642e+06	799030	800166	UPI00019F6B28	234	234	100	100	234	99.573	477	-	len=234	ExpAA=0.03	First60=0.00	PredHel=0	Topology=o	OTHER	0.001674	0.000453	0.000628	0.997245	NA
WP_002360181.1	S4FBZ3	Cytoplasmic	NA	Transcriptional regulator, GntR family OS=Enterococcus faecalis WKS-26-18-2 OX=1244144 GN=D351_02163 PE=4 SV=1	E. faecalis	metabolic process;regulation of biological process	NA	DNA binding	804454	792730	712998	UPI000353DEF4	348	348	100	100	348	99.425	712	-	len=348	ExpAA=0.11	First60=0.00	PredHel=0	Topology=o	OTHER	0.008029	0.000787	0.001115	0.990069	NA
WP_002360243.1	E2YVF7	Membrane	NA	Glycerol-3-phosphate acyltransferase OS=Enterococcus faecalis EnGen0311 OX=749509 GN=plsY PE=3 SV=1	E. faecalis	metabolic process	membrane	catalytic activity	352626	631454	528896	UPI0001E706D4	209	209	100	100	209	99.522	408	-	len=209	ExpAA=117.47	First60=25.86	PredHel=5	Topology=o5-27i70-92o112-134i136-158o162-184i	OTHER	0.188992	0.00219	0.026982	0.781836	NA
WP_002360302.1	J6ETW6	Cytoplasmic	NA	Dihydrofolate reductase OS=Enterococcus faecalis ERV85 OX=1134799 GN=HMPREF1342_02413 PE=3 SV=1	E. faecalis	metabolic process	NA	catalytic activity;nucleotide binding	2.36833e+06	2.54284e+06	1.646e+06	UPI000005C238	164	164	100	100	164	100	342	-	len=164	ExpAA=0.02	First60=0.00	PredHel=0	Topology=o	OTHER	0.017001	0.001395	0.002337	0.979268	NA
WP_002360346.1	A0A2S7LWA0	Membrane	NA	LysM domain-containing protein OS=Enterococcus faecalis OX=1351 GN=CUN08_16445 PE=4 SV=1	E. faecalis	NA	NA	NA	3.69599e+06	5.30585e+06	2.91411e+06	UPI00032F6421	210	208	100	100	210	99.048	402	-	len=208	ExpAA=22.79	First60=19.47	PredHel=1	Topology=i42-64o	OTHER	0.002291	0.000281	0.002728	0.9947	NA
WP_002360354.1	E6GH72	Cytoplasmic	NA	Tyrosine recombinase XerD OS=Enterococcus faecalis TX0027 OX=749498 GN=xerD PE=3 SV=1	E. faecalis	cell division;metabolic process	cytoplasm	catalytic activity;DNA binding	502199	686743	393232	UPI000005C211	296	296	100	100	296	100	609	-	len=296	ExpAA=0.00	First60=0.00	PredHel=0	Topology=o	OTHER	0.002213	0.000651	0.000278	0.996857	NA
WP_002360364.1	D4EQA3	Cytoplasmic	NA	RNA polymerase sigma factor SigA OS=Enterococcus faecalis S613 OX=699185 GN=rpoD PE=3 SV=1	E. faecalis	metabolic process;regulation of biological process	cytoplasm	catalytic activity;DNA binding	1.15263e+08	1.16968e+08	9.89422e+07	UPI000005C203	368	368	100	100	368	100	741	-	len=368	ExpAA=0.00	First60=0.00	PredHel=0	Topology=o	OTHER	0.00663	0.000376	0.000562	0.992432	NA
WP_002360386.1	R3KKZ4	Cytoplasmic	NA	Diaminopimelate decarboxylase OS=Enterococcus faecalis ATCC 6055 OX=1169311 GN=lysA PE=3 SV=1	E. faecalis	metabolic process	NA	catalytic activity	1.29432e+06	1.35668e+06	1.1561e+06	UPI000330D926	430	436	100	99	430	99.302	886	-	len=436	ExpAA=0.02	First60=0.00	PredHel=0	Topology=o	OTHER	0.016412	0.007106	0.030071	0.946411	NA
WP_002360428.1	J6HDD7	Cytoplasmic	NA	Peptidase T OS=Enterococcus faecalis ERV93 OX=1134800 GN=pepT PE=3 SV=1	E. faecalis	metabolic process	cytoplasm	catalytic activity;metal ion binding	7.72835e+07	9.86217e+07	2.2756e+07	UPI000005C179	409	409	100	100	409	100	835	GO:0005575,GO:0005622,GO:0005623,GO:0005737,GO:0006508,GO:0006807,GO:0008150,GO:0008152,GO:0019538,GO:0043170,GO:0044238,GO:0044424,GO:0044464,GO:0071704,GO:1901564	len=409	ExpAA=0.00	First60=0.00	PredHel=0	Topology=o	OTHER	0.021777	0.003296	0.001416	0.973511	NA
WP_002360441.1	A0A1G1SEB2	Cytoplasmic	NA	Dihydroxyacetone kinase subunit L OS=Enterococcus faecalis OX=1351 GN=BHU49_02815 PE=4 SV=1	E. faecalis	metabolic process	NA	catalytic activity	1.08468e+06	1.22753e+06	217978	UPI0003301D87	200	200	100	100	200	99.5	407	GO:0000166,GO:0000287,GO:0003674,GO:0003824,GO:0005488,GO:0005524,GO:0006793,GO:0006796,GO:0008144,GO:0008150,GO:0008152,GO:0009987,GO:0016301,GO:0016310,GO:0016740,GO:0016772,GO:0016773,GO:0017076,GO:0030554,GO:0032553,GO:0032555,GO:0032559,GO:0035639,GO:0036094,GO:0043167,GO:0043168,GO:0043169,GO:0044237,GO:0046872,GO:0047324,GO:0097159,GO:0097367,GO:1901265,GO:1901363	len=200	ExpAA=1.57	First60=0.00	PredHel=0	Topology=o	OTHER	0.00673	0.000911	0.001392	0.990967	NA
WP_002360456.1	A0A6I4XXF4	Membrane	NA	ATP-binding cassette domain-containing protein OS=Enterococcus faecalis OX=1351 GN=GTI81_00425 PE=4 SV=1	E. faecalis	NA	NA	NA	546175	906336	991635	UPI00032FCA34	779	779	100	100	779	99.872	1580	-	len=779	ExpAA=89.61	First60=0.03	PredHel=4	Topology=i262-284o647-669i705-727o742-764i	OTHER	0.009811	0.001635	0.002087	0.986467	NA
WP_002360497.1	A0A4V0H7X2	Cytoplasmic	NA	Ribosome-binding factor A OS=Enterococcus faecalis OX=1351 GN=rbfA PE=3 SV=1	E. faecalis	NA	NA	NA	2.04473e+06	3.35747e+06	903898	UPI00019F6989	116	116	100	100	116	99.138	231	-	len=116	ExpAA=0.00	First60=0.00	PredHel=0	Topology=i	OTHER	0.002522	0.000514	0.000563	0.996401	NA
WP_002360607.1	R3GX86	Membrane	NA	Sortase OS=Enterococcus faecalis EnGen0359 OX=1169307 GN=WOK_01266 PE=4 SV=1	E. faecalis	NA	membrane	NA	1.5809e+06	2.62599e+06	1.26e+06	UPI000004D238	284	285	99	99	282	99.645	579	-	len=285	ExpAA=42.47	First60=20.29	PredHel=2	Topology=i13-30o251-273i	SP(Sec/SPI)	0.791687	0.014493	0.009388	0.184433	CS pos: 33-34. SDA-LN. Pr: 0.5828
WP_002361057.1	V7ZLF9	Cytoplasmic	NA	tRNA-binding protein OS=Enterococcus faecalis PF3 OX=1410655 GN=T481_16605 PE=4 SV=1	E. faecalis	metabolic process	cytoplasm	catalytic activity;metal ion binding;nucleotide binding;RNA binding	1.12299e+06	1.43955e+06	185862	UPI000005C775	206	206	100	100	206	100	417	GO:0005575,GO:0005622,GO:0005623,GO:0005737,GO:0006082,GO:0006139,GO:0006399,GO:0006412,GO:0006418,GO:0006432,GO:0006518,GO:0006520,GO:0006725,GO:0006807,GO:0008150,GO:0008152,GO:0009058,GO:0009059,GO:0009328,GO:0009987,GO:0010467,GO:0016070,GO:0019538,GO:0019752,GO:0032991,GO:0034641,GO:0034645,GO:0034660,GO:0043038,GO:0043039,GO:0043043,GO:0043170,GO:0043436,GO:0043603,GO:0043604,GO:0044237,GO:…	len=206	ExpAA=0.02	First60=0.01	PredHel=0	Topology=o	OTHER	0.009229	0.00033	0.002503	0.987937	NA
WP_002361120.1	E0HC22	Cytoplasmic	NA	Peptidyl-prolyl cis-trans isomerase OS=Enterococcus faecalis TX0411 OX=749506 GN=HMPREF9509_01142 PE=3 SV=1	E. faecalis	metabolic process	NA	catalytic activity	2.28529e+07	3.26532e+07	1.04885e+07	UPI000005C6F8	196	196	100	100	196	99.49	398	-	len=196	ExpAA=0.00	First60=0.00	PredHel=0	Topology=o	OTHER	0.00411	0.000207	0.000618	0.995066	NA
WP_002361142.1	C7V814	Cytoplasmic	NA	Fibronectin-binding protein OS=Enterococcus faecalis CH188 OX=565644 GN=EFNG_01483 PE=4 SV=1	E. faecalis	NA	NA	NA	1.81125e+06	2.01337e+06	1.67473e+06	UPI0001B2ED75	215	215	100	100	215	98.605	442	-	len=215	ExpAA=0.11	First60=0.00	PredHel=0	Topology=o	OTHER	0.016271	0.000716	0.001491	0.981522	NA
WP_002361153.1	A0A1X3AMQ0	Cytoplasmic	NA	Aminotransferase V OS=Enterococcus faecalis OX=1351 GN=ELS84_1152 PE=3 SV=1	E. faecalis	metabolic process	NA	catalytic activity	2.07691e+07	2.43932e+07	1.15454e+07	UPI0001B25DAD	381	381	100	100	381	100	791	-	len=381	ExpAA=0.00	First60=0.00	PredHel=0	Topology=o	OTHER	0.009889	0.000367	0.001504	0.98824	NA
WP_002361201.1	V7ZPG2	Cytoplasmic	NA	Superoxide dismutase OS=Enterococcus faecalis PF3 OX=1410655 GN=T481_07945 PE=3 SV=1	E. faecalis	metabolic process;response to stimulus	NA	antioxidant activity;catalytic activity;metal ion binding	2.56164e+07	2.61979e+07	8.79309e+06	UPI0003D2906F	202	202	100	100	202	99.505	418	GO:0000302,GO:0000303,GO:0000305,GO:0003674,GO:0003824,GO:0004784,GO:0006801,GO:0006950,GO:0006979,GO:0008150,GO:0008152,GO:0009636,GO:0009987,GO:0010035,GO:0016209,GO:0016491,GO:0016721,GO:0019430,GO:0033554,GO:0034599,GO:0034614,GO:0042221,GO:0044237,GO:0050896,GO:0051716,GO:0055114,GO:0070887,GO:0071450,GO:0071451,GO:0072593,GO:0097237,GO:0098754,GO:0098869,GO:1901700,GO:1901701,GO:1990748	len=202	ExpAA=0.01	First60=0.00	PredHel=0	Topology=o	OTHER	0.003228	0.00014	0.000398	0.996234	NA
WP_002361212.1	A0A0M2AWE0	Cytoplasmic	NA	Aldo/keto reductase OS=Enterococcus faecalis EnGen0354 OX=1169299 GN=WO5_00596 PE=4 SV=1	E. faecalis	metabolic process	NA	catalytic activity	1.77355e+07	3.68818e+07	6.97934e+06	UPI000005BEAC	279	279	100	100	279	100	575	-	len=279	ExpAA=0.00	First60=0.00	PredHel=0	Topology=o	OTHER	0.013786	0.000388	0.001158	0.984668	NA
WP_002361214.1	D4EYY6	Membrane	NA	Cardiolipin synthase OS=Enterococcus faecalis R712 OX=699186 GN=cls PE=3 SV=1	E. faecalis	metabolic process	membrane	catalytic activity	1.2761e+06	1.65161e+06	1.02646e+06	UPI0001CB2B9D	480	481	100	100	481	99.792	988	GO:0003674,GO:0003824,GO:0005575,GO:0006629,GO:0006644,GO:0006650,GO:0006655,GO:0006793,GO:0006796,GO:0008150,GO:0008152,GO:0008610,GO:0008654,GO:0008808,GO:0009058,GO:0009987,GO:0016020,GO:0016740,GO:0016772,GO:0016780,GO:0019637,GO:0030572,GO:0032048,GO:0032049,GO:0044237,GO:0044238,GO:0044249,GO:0044255,GO:0045017,GO:0046471,GO:0046474,GO:0046486,GO:0071704,GO:0090407,GO:1901576	len=481	ExpAA=42.82	First60=42.57	PredHel=2	Topology=o4-23i30-52o	OTHER	0.001524	0.000202	0.009122	0.989152	NA
WP_002361234.1	A0A3N3RQ98	Cytoplasmic	NA	Ring-cleaving dioxygenase OS=Enterococcus faecalis OX=1351 GN=EGW70_13330 PE=4 SV=1	E. faecalis	NA	NA	NA	5.142e+06	5.95924e+06	1.42478e+06	UPI000F4EA7E9	324	324	100	100	324	99.383	664	-	len=324	ExpAA=0.00	First60=0.00	PredHel=0	Topology=o	OTHER	0.000962	7.8e-05	0.000222	0.998738	NA
WP_002361251.1	V7ZR29	Cytoplasmic	NA	Phosphoenolpyruvate-protein phosphotransferase OS=Enterococcus faecalis PF3 OX=1410655 GN=T481_05000 PE=3 SV=1	E. faecalis	metabolic process;transport	cytoplasm	catalytic activity;metal ion binding	1.575e+07	3.66332e+07	8.83536e+06	UPI0003D279F3	575	575	100	100	575	99.826	1173	GO:0006810,GO:0008150,GO:0008643,GO:0009401,GO:0051179,GO:0051234,GO:0071702	len=575	ExpAA=0.07	First60=0.01	PredHel=0	Topology=o	OTHER	0.007715	0.001439	0.001643	0.989203	NA
WP_002361280.1	J5DKZ1	Cytoplasmic	NA	UvrABC system protein A OS=Enterococcus faecalis ERV37 OX=1134790 GN=uvrA PE=3 SV=1	E. faecalis	cell communication;metabolic process;response to stimulus	cytoplasm	catalytic activity;DNA binding;metal ion binding;nucleotide binding	3.41192e+07	3.78304e+07	3.64745e+07	UPI00019C7245	939	939	100	100	939	99.787	1927	-	len=939	ExpAA=0.02	First60=0.01	PredHel=0	Topology=o	OTHER	0.012079	0.009053	0.001802	0.977067	NA
WP_002361288.1	C7V976	Cytoplasmic	NA	RNA polymerase sigma-54 factor OS=Enterococcus faecalis CH188 OX=565644 GN=EFNG_01895 PE=3 SV=1	E. faecalis	metabolic process;regulation of biological process	NA	catalytic activity;DNA binding	258862	206216	268867	UPI0001B256FC	443	443	100	100	443	99.549	900	-	len=443	ExpAA=0.22	First60=0.00	PredHel=0	Topology=o	OTHER	0.018644	0.001533	0.000452	0.979372	NA
WP_002361334.1	R3KP83	Cytoplasmic	NA	Glyoxalase OS=Enterococcus faecalis ATCC 6055 OX=1169311 GN=WOU_00712 PE=4 SV=1	E. faecalis	NA	NA	NA	872143	994153	998902	UPI0003309DB3	296	296	100	100	296	99.662	612	-	len=296	ExpAA=1.49	First60=0.95	PredHel=0	Topology=o	OTHER	0.007671	0.000396	0.001786	0.990147	NA
WP_002361352.1	Q837F0	Cytoplasmic	NA	Amino acid ABC transporter, ATP-binding protein OS=Enterococcus faecalis (strain ATCC 700802 / V583) OX=226185 GN=EF_0892 PE=4 SV=1	E. faecalis	regulation of biological process;response to stimulus;transport	NA	catalytic activity;nucleotide binding;transporter activity	1.34808e+06	1.13282e+06	1764862	UPI000005BFA2	240	240	100	100	240	100	486	-	len=240	ExpAA=0.02	First60=0.00	PredHel=0	Topology=o	OTHER	0.005396	0.00139	0.000368	0.992846	NA
WP_002361357.1	A0A059MZ27	Cytoplasmic	OG0000000	Oligopeptide ABC transporter, ATP-binding protein OppF OS=Enterococcus faecalis 918 OX=1338519 GN=HMPREF2097_02521 PE=4 SV=1	E. faecalis	transport	NA	catalytic activity;nucleotide binding	6.9899e+06	1.50956e+07	1.25526e+07	UPI000005BFB5	318	318	100	100	318	99.686	652	-	len=318	ExpAA=0.00	First60=0.00	PredHel=0	Topology=o	OTHER	0.003924	0.000384	0.000458	0.995234	NA
WP_002361446.1	C7D063	Membrane	NA	Uncharacterized protein OS=Enterococcus faecalis T2 OX=565637 GN=EFBG_02561 PE=4 SV=1	E. faecalis	metabolic process	membrane	catalytic activity;nucleotide binding	4.38781e+06	7.00459e+06	2.72492e+06	UPI0001B1DDBC	590	590	100	100	590	99.831	1228	GO:0000166,GO:0003674,GO:0003824,GO:0005488,GO:0005504,GO:0005515,GO:0006082,GO:0006629,GO:0006631,GO:0008150,GO:0008152,GO:0008289,GO:0009987,GO:0016829,GO:0016835,GO:0016836,GO:0019752,GO:0031406,GO:0032787,GO:0033293,GO:0036094,GO:0042802,GO:0042803,GO:0043167,GO:0043168,GO:0043177,GO:0043436,GO:0044237,GO:0044238,GO:0044255,GO:0044281,GO:0046983,GO:0048037,GO:0050151,GO:0050660,GO:0050662,GO:…	len=590	ExpAA=18.18	First60=18.07	PredHel=1	Topology=i25-42o	OTHER	0.020894	0.001067	0.002374	0.975665	NA
WP_002361456.1	Q82YV2	Cytoplasmic	NA	Jag protein, putative OS=Enterococcus faecalis (strain ATCC 700802 / V583) OX=226185 GN=EF_3330 PE=4 SV=1	E. faecalis	NA	NA	NA	6.3612e+06	5.03849e+06	4.5757e+06	UPI000005C88E	258	258	100	100	258	99.612	517	-	len=258	ExpAA=0.02	First60=0.00	PredHel=0	Topology=o	OTHER	0.002209	0.001198	0.00027	0.996323	NA
WP_002361457.1	A0A6I1LNA3	Cytoplasmic	NA	DNA gyrase subunit A OS=Enterococcus faecalis OX=1351 GN=gyrA PE=3 SV=1	E. faecalis	NA	NA	NA	2.1634e+07	3.897e+07	1.55656e+07	UPI0011D23295	833	833	100	100	833	99.88	1677	-	len=833	ExpAA=0.03	First60=0.01	PredHel=0	Topology=o	OTHER	0.004388	0.004515	0.000619	0.990478	NA
WP_002361511.1	A0A6M1FLZ5	Cytoplasmic	OG0000030	Serine--tRNA ligase OS=Enterococcus faecalis OX=1351 GN=serS PE=4 SV=1	E. faecalis	NA	NA	NA	2.95269e+06	6.16792e+06	4.13466e+06	UPI0001B6FFC0	423	423	100	100	423	99.764	876	-	len=423	ExpAA=0.01	First60=0.00	PredHel=0	Topology=o	OTHER	0.001916	0.00081	0.000565	0.996709	NA
WP_002361532.1	C7CZX6	Extracytoplasmic	NA	Iron(III)-compound ABC transporter OS=Enterococcus faecalis T2 OX=565637 GN=EFBG_02786 PE=4 SV=1	E. faecalis	NA	NA	NA	9.79557e+06	1.00794e+07	7.29185e+06	UPI0001B1DF6F	318	312	98	99	311	99.678	623	-	len=312	ExpAA=4.36	First60=4.36	PredHel=0	Topology=o	LIPO(Sec/SPII)	0.000725	0.000146	0.998803	0.000325	CS pos: 23-24. LAA-CG. Pr: 0.9995
WP_002361550.1	C7D026	Membrane	NA	Branched-chain amino acid transport system carrier protein OS=Enterococcus faecalis T2 OX=565637 GN=EFBG_02836 PE=3 SV=1	E. faecalis	transport	membrane	transporter activity	517845	871913	508762	UPI0001B1DFDA	451	451	100	100	451	99.778	884	-	len=451	ExpAA=258.57	First60=41.52	PredHel=12	Topology=i12-34o39-61i82-101o121-140i153-175o195-217i238-260o275-297i323-345o349-371i378-400o420-442i	OTHER	0.056611	0.002637	0.052146	0.888606	NA
WP_002361556.1	X5NW89	Cytoplasmic	NA	Peptidyl-tRNA hydrolase OS=Enterococcus faecalis CBRD01 OX=1400521 GN=pth PE=3 SV=1	E. faecalis	metabolic process	cytoplasm	catalytic activity	6494798	8.35155e+06	2.46655e+06	UPI000005BD64	188	188	100	100	188	99.468	384	GO:0003674,GO:0003824,GO:0004045,GO:0016787,GO:0016788,GO:0052689,GO:0140098,GO:0140101	len=188	ExpAA=0.00	First60=0.00	PredHel=0	Topology=o	OTHER	0.003052	9.8e-05	0.000469	0.996381	NA
WP_002361597.1	C7VBM8	Cytoplasmic	NA	Predicted protein OS=Enterococcus faecalis CH188 OX=565644 GN=EFNG_00057 PE=4 SV=1	E. faecalis	NA	NA	NA	5.29598e+06	8.96193e+06	3.61768e+06	UPI0001B2EE67	239	239	100	100	239	99.582	486	-	len=239	ExpAA=0.23	First60=0.00	PredHel=0	Topology=o	OTHER	0.005087	0.000781	0.000877	0.993255	NA
WP_002361644.1	J5FQC1	Cytoplasmic	NA	4-hydroxy-tetrahydrodipicolinate synthase OS=Enterococcus faecalis ERV68 OX=1134795 GN=dapA PE=3 SV=1	E. faecalis	metabolic process	cytoplasm	catalytic activity	526870	745162	269535	UPI00019C7689	290	290	100	100	290	99.655	587	-	len=290	ExpAA=0.72	First60=0.00	PredHel=0	Topology=o	OTHER	0.006258	0.000166	0.000805	0.992771	NA
WP_002361698.1	S4C119	Cytoplasmic	NA	Riboflavin biosynthesis protein OS=Enterococcus faecalis 02-MB-BW-10 OX=1260363 GN=D927_02119 PE=3 SV=1	E. faecalis	metabolic process	NA	catalytic activity;nucleotide binding	1.38233e+07	1.36962e+07	1.39367e+07	UPI00032E305F	316	316	100	100	316	99.367	644	-	len=316	ExpAA=0.49	First60=0.00	PredHel=0	Topology=o	OTHER	0.001576	0.000141	0.000211	0.998072	NA
WP_002361792.1	E6GH60	Cytoplasmic	NA	Uncharacterized protein OS=Enterococcus faecalis TX0027 OX=749498 GN=HMPREF9501_00253 PE=3 SV=1	E. faecalis	NA	NA	NA	4.88062e+07	3.18448e+07	4.26647e+07	UPI00019F6CE5	293	293	100	100	293	99.659	596	-	len=293	ExpAA=0.01	First60=0.00	PredHel=0	Topology=o	OTHER	0.013694	0.000428	0.001852	0.984025	NA
WP_002361804.1	A0A0M2AB84	Cytoplasmic	NA	Uncharacterized protein OS=Enterococcus faecalis EnGen0302 OX=1158660 GN=UMC_01518 PE=3 SV=1	E. faecalis	NA	NA	NA	2.23174e+07	2.4293e+07	3.01338e+07	UPI0001A5C1ED	124	124	100	100	124	100	250	-	len=124	ExpAA=0.16	First60=0.01	PredHel=0	Topology=o	OTHER	0.009431	0.014992	0.000726	0.974851	NA
WP_002361848.1	S4BZQ6	Membrane	NA	UPF0316 protein D927_02463 OS=Enterococcus faecalis 02-MB-BW-10 OX=1260363 GN=D927_02463 PE=3 SV=1	E. faecalis	NA	membrane	NA	708151	1.00577e+06	583372	UPI000352A178	183	183	100	100	183	99.454	369	-	len=183	ExpAA=64.10	First60=43.73	PredHel=3	Topology=i7-29o34-56i63-80o	OTHER	0.010405	0.000171	0.008356	0.981067	NA
WP_002361891.1	E0HEX6	Cytoplasmic	NA	Ribonuclease Z OS=Enterococcus faecalis TX0411 OX=749506 GN=rnz PE=3 SV=1	E. faecalis	metabolic process	NA	catalytic activity;metal ion binding	8.2416e+06	6.83968e+06	7.46238e+06	UPI00019F32BC	313	313	100	100	313	100	641	GO:0003674,GO:0003824,GO:0004518,GO:0004519,GO:0004521,GO:0004540,GO:0006139,GO:0006396,GO:0006399,GO:0006725,GO:0006807,GO:0008033,GO:0008150,GO:0008152,GO:0009987,GO:0010467,GO:0016070,GO:0016787,GO:0016788,GO:0016891,GO:0016893,GO:0031123,GO:0034414,GO:0034470,GO:0034641,GO:0034660,GO:0042779,GO:0042780,GO:0042781,GO:0043170,GO:0043628,GO:0044237,GO:0044238,GO:0046483,GO:0071704,GO:0090304,GO:…	len=313	ExpAA=0.00	First60=0.00	PredHel=0	Topology=o	OTHER	0.002415	0.000442	0.000973	0.99617	NA
WP_002361904.1	J6BUI1	Cytoplasmic	NA	Transcriptional regulator, LysR family OS=Enterococcus faecalis ERV37 OX=1134790 GN=HMPREF1333_03201 PE=3 SV=1	E. faecalis	metabolic process;regulation of biological process	NA	DNA binding	2.01583e+06	957117	1.69228e+06	UPI00019C70BC	314	309	98	100	309	99.676	627	-	len=309	ExpAA=0.03	First60=0.00	PredHel=0	Topology=o	OTHER	0.002641	0.000144	0.000222	0.996992	NA
WP_002361926.1	X5NXZ7	Cytoplasmic	NA	Xaa-Pro aminopeptidase OS=Enterococcus faecalis CBRD01 OX=1400521 GN=P746_00192 PE=4 SV=1	E. faecalis	metabolic process	NA	catalytic activity	1.09432e+08	1.30914e+08	4.29647e+07	UPI00032D8807	367	367	100	100	367	99.728	755	-	len=367	ExpAA=0.00	First60=0.00	PredHel=0	Topology=o	OTHER	0.002213	0.000279	0.000344	0.997165	NA
WP_002361961.1	J6DR56	Cytoplasmic	NA	Branched-chain-amino-acid aminotransferase OS=Enterococcus faecalis ERV68 OX=1134795 GN=HMPREF1338_01207 PE=3 SV=1	E. faecalis	metabolic process	NA	catalytic activity	1.46473e+07	1.39206e+07	1.17805e+07	UPI000005C2FF	339	339	99	99	338	99.704	697	-	len=339	ExpAA=0.19	First60=0.00	PredHel=0	Topology=o	OTHER	0.072409	0.000232	0.001292	0.926067	NA
WP_002362045.1	R3JB24	Cytoplasmic	NA	Triosephosphate isomerase OS=Enterococcus faecalis EnGen0359 OX=1169307 GN=tpiA PE=3 SV=1	E. faecalis	metabolic process	cytoplasm	catalytic activity	1.19858e+09	1.11536e+09	6.10645e+08	UPI00019F38F1	251	251	100	100	251	100	510	GO:0003674,GO:0003824,GO:0004807,GO:0005575,GO:0005622,GO:0005623,GO:0005737,GO:0005829,GO:0005975,GO:0005996,GO:0006006,GO:0006066,GO:0006071,GO:0006081,GO:0006082,GO:0006090,GO:0006091,GO:0006094,GO:0006096,GO:0006139,GO:0006163,GO:0006164,GO:0006165,GO:0006725,GO:0006732,GO:0006733,GO:0006753,GO:0006754,GO:0006757,GO:0006793,GO:0006796,GO:0006807,GO:0008150,GO:0008152,GO:0009056,GO:0009058,GO:…	len=251	ExpAA=0.09	First60=0.07	PredHel=0	Topology=o	OTHER	0.036649	0.001417	0.003226	0.958708	NA
WP_002362049.1	A0A1G1SF90	Cytoplasmic	NA	Histidine--tRNA ligase OS=Enterococcus faecalis OX=1351 GN=hisS PE=3 SV=1	E. faecalis	metabolic process	cytoplasm	catalytic activity;nucleotide binding	8.19943e+07	7.50235e+07	8.51804e+07	UPI0001B25D18	433	433	100	100	433	100	894	-	len=433	ExpAA=0.00	First60=0.00	PredHel=0	Topology=o	OTHER	0.003109	0.000215	0.000338	0.996338	NA
WP_002362155.1	A0A4V0HEH3	Cytoplasmic	NA	Elongation factor 4 OS=Enterococcus faecalis OX=1351 GN=lepA PE=3 SV=1	E. faecalis	NA	NA	NA	4.4935e+07	3.94943e+07	5.91533e+07	UPI0001B6DF5C	611	611	100	100	611	99.836	1244	-	len=611	ExpAA=0.01	First60=0.00	PredHel=0	Topology=o	OTHER	0.006001	0.000486	0.000519	0.992994	NA
WP_002362157.1	A0A3N3YRX2	Cytoplasmic	NA	Nucleoside 2-deoxyribosyltransferase OS=Enterococcus faecalis OX=1351 GN=EGW70_15890 PE=4 SV=1	E. faecalis	NA	NA	NA	4.62221e+06	9.02839e+06	2.07761e+06	UPI00019F6D1C	159	159	100	100	159	99.371	317	-	len=159	ExpAA=0.06	First60=0.00	PredHel=0	Topology=o	OTHER	0.00418	0.000151	0.000591	0.995078	NA
WP_002362254.1	A0A1G1SFV7	Cytoplasmic	NA	Lipid II isoglutaminyl synthase (glutamine-hydrolyzing) subunit MurT OS=Enterococcus faecalis OX=1351 GN=murT PE=3 SV=1	E. faecalis	metabolic process	NA	nucleotide binding	1.40279e+07	1.25138e+07	1.3085e+07	UPI0008A58312	450	450	100	100	450	99.556	929	-	len=450	ExpAA=0.13	First60=0.01	PredHel=0	Topology=o	OTHER	0.03504	0.004888	0.012689	0.947383	NA
WP_002362308.1	E0HAH4	Cytoplasmic	NA	L-serine dehydratase OS=Enterococcus faecalis TX0411 OX=749506 GN=sdaAA PE=3 SV=1	E. faecalis	metabolic process	NA	catalytic activity	5.86862e+06	5.2824e+06	4.16944e+06	UPI000005C657	290	290	100	100	290	100	587	-	len=290	ExpAA=8.56	First60=0.08	PredHel=0	Topology=o	OTHER	0.015253	0.003714	0.000568	0.980466	NA
WP_002362333.1	C7D0M7	Membrane	NA	Uncharacterized protein OS=Enterococcus faecalis T2 OX=565637 GN=EFBG_00060 PE=4 SV=1	E. faecalis	NA	membrane	NA	1.18679e+06	685491	791809	UPI00019CD186	261	261	100	100	261	99.617	513	-	len=261	ExpAA=170.77	First60=30.81	PredHel=8	Topology=o29-51i64-86o90-109i122-144o159-181i188-205o215-232i239-258o	OTHER	0.007959	0.000728	0.001147	0.990165	NA
WP_002362464.1	Q830C3	Cytoplasmic	NA	Probable transcriptional regulatory protein EF_2866 OS=Enterococcus faecalis (strain ATCC 700802 / V583) OX=226185 GN=EF_2866 PE=3 SV=1	E. faecalis	metabolic process;regulation of biological process	cytoplasm	DNA binding	6.60878e+07	6.13424e+07	6.37024e+07	UPI000005C6DB	239	239	100	100	239	100	486	GO:0005575,GO:0005622,GO:0005623,GO:0005737,GO:0005829,GO:0044424,GO:0044444,GO:0044464	len=239	ExpAA=0.14	First60=0.01	PredHel=0	Topology=o	OTHER	0.010329	0.000885	0.003112	0.985673	NA
WP_002362484.1	A0A2Z6BLK4	Cytoplasmic	NA	UDP-glucose 4-epimerase OS=Enterococcus faecalis OX=1351 GN=galE PE=3 SV=1	E. faecalis	NA	NA	NA	2.50455e+07	2.5237e+07	1.47611e+07	UPI00032F9029	330	330	100	100	330	99.091	680	-	len=330	ExpAA=0.02	First60=0.02	PredHel=0	Topology=o	OTHER	0.016022	0.000645	0.002107	0.981226	NA
WP_002362492.1	A0A1X3AST8	Cytoplasmic	NA	Thymidylate kinase OS=Enterococcus faecalis OX=1351 GN=tmk PE=3 SV=1	E. faecalis	metabolic process	NA	catalytic activity;nucleotide binding	2.38276e+07	2.14625e+07	2.38806e+07	UPI0001B256BE	212	212	100	100	212	100	431	GO:0003674,GO:0003824,GO:0004798,GO:0005575,GO:0005622,GO:0005623,GO:0005737,GO:0006139,GO:0006220,GO:0006221,GO:0006227,GO:0006233,GO:0006235,GO:0006725,GO:0006753,GO:0006793,GO:0006796,GO:0006807,GO:0008150,GO:0008152,GO:0009041,GO:0009058,GO:0009117,GO:0009123,GO:0009132,GO:0009133,GO:0009138,GO:0009139,GO:0009141,GO:0009142,GO:0009147,GO:0009148,GO:0009165,GO:0009186,GO:0009189,GO:0009196,GO:…	len=212	ExpAA=0.01	First60=0.00	PredHel=0	Topology=o	OTHER	0.00398	0.000454	0.001387	0.994179	NA
WP_002362495.1	J6MDT4	Cytoplasmic	NA	Ribosomal RNA small subunit methyltransferase I OS=Enterococcus faecalis ERV103 OX=1134785 GN=rsmI PE=3 SV=1	E. faecalis	metabolic process	cytoplasm	catalytic activity	8.66968e+06	6.79723e+06	8.76473e+06	UPI000005C678	290	290	100	100	290	99.655	592	GO:0000154,GO:0000451,GO:0000453,GO:0001510,GO:0006139,GO:0006364,GO:0006396,GO:0006725,GO:0006807,GO:0008150,GO:0008152,GO:0009451,GO:0009987,GO:0010467,GO:0016070,GO:0016072,GO:0022613,GO:0031167,GO:0032259,GO:0034470,GO:0034641,GO:0034660,GO:0042254,GO:0043170,GO:0043412,GO:0043414,GO:0044085,GO:0044237,GO:0044238,GO:0044260,GO:0046483,GO:0071704,GO:0071840,GO:0090304,GO:1901360	len=290	ExpAA=5.43	First60=0.00	PredHel=0	Topology=o	OTHER	0.003452	0.000219	0.000409	0.99592	NA
WP_002362499.1	E6IAS3	Cytoplasmic	NA	D-alanine--D-alanyl carrier protein ligase OS=Enterococcus faecalis TX0645 OX=749510 GN=dltA PE=3 SV=1	E. faecalis	metabolic process	cytoplasm	catalytic activity;nucleotide binding	1.81494e+07	2.03361e+07	1.34503e+07	UPI0001B256C4	506	506	100	100	506	100	1040	GO:0000166,GO:0000270,GO:0003674,GO:0003824,GO:0005215,GO:0005488,GO:0006022,GO:0006023,GO:0006024,GO:0006807,GO:0006810,GO:0008144,GO:0008150,GO:0008152,GO:0009058,GO:0009059,GO:0009252,GO:0009273,GO:0009987,GO:0016208,GO:0016874,GO:0016879,GO:0016881,GO:0017076,GO:0022857,GO:0030203,GO:0030554,GO:0032553,GO:0032555,GO:0032559,GO:0034645,GO:0036094,GO:0042546,GO:0043167,GO:0043168,GO:0043169,GO:…	len=506	ExpAA=0.18	First60=0.01	PredHel=0	Topology=o	OTHER	0.004538	0.000296	0.000549	0.994618	NA
WP_002362506.1	A0A1X3BYN9	Cytoplasmic	NA	Alkyl hydroperoxide reductase C OS=Enterococcus faecalis OX=1351 GN=ahpC PE=3 SV=1	E. faecalis	cellular homeostasis;metabolic process;regulation of biological process;response to stimulus	NA	antioxidant activity;catalytic activity	4.32214e+07	1.39472e+08	1.99353e+07	UPI0001B256D2	187	187	100	100	187	100	392	-	len=187	ExpAA=0.03	First60=0.03	PredHel=0	Topology=o	OTHER	0.004511	0.000214	0.000454	0.99482	NA
WP_002362507.1	A0A2Z6BV75	Cytoplasmic	NA	FAD-dependent oxidoreductase OS=Enterococcus faecalis OX=1351 GN=FKY84_08415 PE=3 SV=1	E. faecalis	NA	NA	NA	2.93451e+07	7.03625e+07	1.57965e+07	UPI0001A5BEC5	560	560	100	100	560	100	1149	-	len=560	ExpAA=15.74	First60=15.60	PredHel=0	Topology=o	OTHER	0.040025	0.036603	0.007561	0.915812	NA
WP_002362516.1	A0A1X3ASS9	Cytoplasmic	NA	Gfo/Idh/MocA family oxidoreductase OS=Enterococcus faecalis OX=1351 GN=ELS84_0182 PE=4 SV=1	E. faecalis	metabolic process	NA	catalytic activity	1.97691e+06	2.24745e+06	2.61623e+06	UPI0001B256D6	304	304	100	100	304	100	628	-	len=304	ExpAA=0.02	First60=0.00	PredHel=0	Topology=o	OTHER	0.010036	0.000385	0.001974	0.987605	NA
WP_002362521.1	A0A431H9J3	Membrane	NA	Alpha/beta hydrolase OS=Enterococcus faecalis OX=1351 GN=DRJ71_02420 PE=4 SV=1	E. faecalis	NA	NA	NA	3.15481e+06	3.26758e+06	1.92916e+06	UPI0003034F64	292	295	100	99	292	98.973	593	-	len=295	ExpAA=19.99	First60=19.94	PredHel=1	Topology=i12-31o	LIPO(Sec/SPII)	0.002663	0.000109	0.996763	0.000465	CS pos: 25-26. LSA-CQ. Pr: 0.9974
WP_002362533.1	A0A1X3ASM8	Cytoplasmic	NA	Tellurite resistance protein TelA OS=Enterococcus faecalis OX=1351 GN=ELS84_0149 PE=3 SV=1	E. faecalis	NA	NA	NA	9362820	1.47437e+07	5.32794e+06	UPI0001B256ED	395	395	100	100	395	100	794	-	len=395	ExpAA=0.00	First60=0.00	PredHel=0	Topology=o	OTHER	0.017791	0.00086	0.000548	0.9808	NA
WP_002362534.1	E0HAK4	Cytoplasmic	NA	Exonuclease SbcCD, C subunit OS=Enterococcus faecalis TX0411 OX=749506 GN=HMPREF9509_00607 PE=4 SV=1	E. faecalis	metabolic process	Golgi	catalytic activity	359789	511298	504289	UPI0001E1A57D	1045	1045	100	100	1045	99.043	2048	-	len=1045	ExpAA=0.01	First60=0.00	PredHel=0	Topology=o	OTHER	0.019333	0.003005	0.0004	0.977262	NA
WP_002362542.1	E2YJR7	Extracytoplasmic	NA	WxL domain-containing protein OS=Enterococcus faecalis DAPTO 512 OX=749489 GN=HMPREF9492_00698 PE=4 SV=1	E. faecalis	NA	NA	NA	452653	479330	278365	UPI0001CB2A4F	258	258	100	100	258	99.612	518	-	len=258	ExpAA=2.30	First60=2.29	PredHel=0	Topology=o	SP(Sec/SPI)	0.997038	0.000924	0.001444	0.000594	CS pos: 24-25. VQA-EE. Pr: 0.9685
WP_002362549.1	R3KDF7	Cytoplasmic	NA	Ribosomal RNA large subunit methyltransferase A OS=Enterococcus faecalis ATCC 6055 OX=1169311 GN=WOU_02222 PE=4 SV=1	E. faecalis	metabolic process	NA	catalytic activity;metal ion binding	678114	1.88293e+06	1.16065e+06	UPI0003310314	281	281	100	100	281	97.865	575	-	len=281	ExpAA=0.03	First60=0.00	PredHel=0	Topology=o	OTHER	0.005224	0.000577	0.002021	0.992179	NA
WP_002362556.1	A0A059MYA8	Cytoplasmic	NA	Lipid kinase, YegS/Rv2252/BmrU family OS=Enterococcus faecalis 918 OX=1338519 GN=HMPREF2097_02982 PE=3 SV=1	E. faecalis	metabolic process	NA	catalytic activity	9.00613e+06	1.25646e+07	2.99965e+06	UPI00019CD44D	303	300	99	100	300	99	601	-	len=300	ExpAA=0.00	First60=0.00	PredHel=0	Topology=o	OTHER	0.012289	0.000245	0.000999	0.986467	NA
WP_002362559.1	S4DJA8	Cytoplasmic	OG0000058	60 kDa chaperonin OS=Enterococcus faecalis 02-MB-BW-10 OX=1260363 GN=groL PE=3 SV=1	E. faecalis	metabolic process	cytoplasm	nucleotide binding;protein binding	3.57268e+08	6.63757e+08	2.56445e+08	UPI0003532613	541	541	100	100	541	99.815	1061	GO:0001817,GO:0001819,GO:0001871,GO:0002791,GO:0002793,GO:0003674,GO:0005488,GO:0005515,GO:0005575,GO:0005622,GO:0005623,GO:0005737,GO:0005829,GO:0006457,GO:0006458,GO:0008150,GO:0009986,GO:0009987,GO:0016465,GO:0030246,GO:0030247,GO:0032677,GO:0032757,GO:0032879,GO:0032880,GO:0032991,GO:0044183,GO:0044424,GO:0044444,GO:0044445,GO:0044464,GO:0044764,GO:0046812,GO:0048518,GO:0048522,GO:0050707,GO:…	len=541	ExpAA=0.00	First60=0.00	PredHel=0	Topology=o	OTHER	0.003161	0.001093	0.000623	0.995122	NA
WP_002362573.1	A0A2S7M560	Membrane	NA	ATP synthase subunit b OS=Enterococcus faecalis OX=1351 GN=atpF PE=3 SV=1	E. faecalis	NA	NA	NA	7127456	13058920	9.02029e+06	UPI0003308A70	176	176	100	100	176	99.432	344	-	len=176	ExpAA=20.48	First60=20.48	PredHel=1	Topology=o15-34i	OTHER	0.040603	0.000666	0.002166	0.956565	NA
WP_002362969.1	S4F0B5	Cytoplasmic	NA	Methionine synthase, vitamin-B12 independent OS=Enterococcus faecalis WKS-26-18-2 OX=1244144 GN=D351_02999 PE=4 SV=1	E. faecalis	metabolic process	NA	catalytic activity;metal ion binding	6.09555e+06	6.98288e+06	5.18742e+06	UPI00035312C4	375	375	100	100	375	99.2	773	-	len=375	ExpAA=0.00	First60=0.00	PredHel=0	Topology=o	OTHER	0.004914	0.001868	0.000631	0.992587	NA
WP_002362981.1	C7CWT0	Cytoplasmic	NA	FAD dependent oxidoreductase OS=Enterococcus faecalis T2 OX=565637 GN=EFBG_01584 PE=4 SV=1	E. faecalis	metabolic process	NA	catalytic activity	726996	619178	590280	UPI0001B1DF4C	371	371	100	100	371	98.113	749	-	len=371	ExpAA=1.17	First60=0.45	PredHel=0	Topology=o	OTHER	0.107392	0.001442	0.019648	0.871518	NA
WP_002362983.1	A0A1X3AKT2	Membrane	NA	ABC transporter permease OS=Enterococcus faecalis OX=1351 GN=ELS84_1433 PE=4 SV=1	E. faecalis	NA	membrane	NA	2.53335e+06	2.29537e+06	1.49484e+06	UPI0001B256CF	409	409	100	100	409	100	829	-	len=409	ExpAA=100.44	First60=21.49	PredHel=4	Topology=i20-42o287-309i330-361o376-398i	OTHER	0.443047	0.006771	0.023193	0.526988	NA
WP_002362987.1	J6FL61	Membrane	NA	Uncharacterized protein OS=Enterococcus faecalis ERV72 OX=1134796 GN=HMPREF1339_00525 PE=4 SV=1	E. faecalis	transport	membrane	NA	753258	1.17247e+06	947572	UPI00019C6C42	234	234	100	100	234	98.718	479	-	len=234	ExpAA=39.54	First60=39.54	PredHel=2	Topology=i2-19o23-45i	OTHER	0.020927	0.000763	0.013179	0.965132	NA
WP_002363006.1	A0A1X3AKW6	Cytoplasmic	NA	2-succinylbenzoate--CoA ligase OS=Enterococcus faecalis OX=1351 GN=menE PE=3 SV=1	E. faecalis	metabolic process	NA	catalytic activity;nucleotide binding	2.4192e+06	2.08705e+06	1.88084e+06	UPI0001B257AC	485	485	100	100	485	100	1000	-	len=485	ExpAA=2.12	First60=0.00	PredHel=0	Topology=o	OTHER	0.002557	0.000145	0.000365	0.996933	NA
WP_002363007.1	C7V8G1	Cytoplasmic	NA	Isochorismate synthase OS=Enterococcus faecalis CH188 OX=565644 GN=EFNG_01630 PE=3 SV=1	E. faecalis	metabolic process	NA	catalytic activity	2.23978e+07	2.62536e+07	1.15322e+07	UPI00019F34E9	455	455	100	100	455	100	927	-	len=455	ExpAA=0.06	First60=0.03	PredHel=0	Topology=o	OTHER	0.008855	0.001164	0.001323	0.988659	NA
WP_002363009.1	A0A1X3AKV0	Cytoplasmic	NA	Putative 2-succinyl-6-hydroxy-2,4-cyclohexadiene-1-carboxylate synthase OS=Enterococcus faecalis OX=1351 GN=menH PE=3 SV=1	E. faecalis	metabolic process	NA	catalytic activity	1.98049e+06	1.76232e+06	1.43264e+06	UPI0001B1DA75	267	274	100	97	267	100	550	-	len=274	ExpAA=8.19	First60=7.84	PredHel=0	Topology=o	OTHER	0.305002	0.020352	0.0226	0.652046	NA
WP_002363017.1	E6F2N3	Cytoplasmic	NA	Diaminopimelate epimerase OS=Enterococcus faecalis TX0630 OX=749508 GN=dapF PE=3 SV=1	E. faecalis	metabolic process	cytoplasm	catalytic activity	4.07892e+06	2385451	3.19101e+06	UPI00019F68D3	326	326	100	100	326	99.693	670	GO:0003674,GO:0003824,GO:0005575,GO:0005622,GO:0005623,GO:0005737,GO:0005829,GO:0006082,GO:0006520,GO:0006553,GO:0006807,GO:0008150,GO:0008152,GO:0008652,GO:0008837,GO:0009058,GO:0009066,GO:0009067,GO:0009085,GO:0009089,GO:0009987,GO:0016053,GO:0016853,GO:0016854,GO:0016855,GO:0019752,GO:0036361,GO:0043436,GO:0043648,GO:0044237,GO:0044238,GO:0044249,GO:0044281,GO:0044283,GO:0044424,GO:0044444,GO:…	len=326	ExpAA=1.37	First60=0.01	PredHel=0	Topology=o	OTHER	0.020593	0.010725	0.000444	0.968238	NA
WP_002363019.1	A0A6G3GEN9	Cytoplasmic	NA	Glucosamine-6-phosphate deaminase OS=Enterococcus faecalis OX=1351 GN=nagB PE=3 SV=1	E. faecalis	NA	NA	NA	2.3921e+06	4.49577e+06	503989	UPI0001A5BFE5	233	233	100	100	233	99.142	474	-	len=233	ExpAA=0.00	First60=0.00	PredHel=0	Topology=o	OTHER	0.018746	0.005329	0.001929	0.973997	NA
WP_002363034.1	A0A6I1LUZ8	Cytoplasmic	NA	ParA family protein OS=Enterococcus faecalis OX=1351 GN=JAOMBFPH_12790 PE=4 SV=1	E. faecalis	NA	NA	NA	3.21345e+06	1.54418e+06	2089832	UPI0002EACF13	284	298	100	95	284	100	571	-	len=298	ExpAA=0.22	First60=0.21	PredHel=0	Topology=o	OTHER	0.007394	0.000292	0.000608	0.991706	NA
WP_002363057.1	A0A1X3ADQ6	Membrane	NA	Peptidase, S41 family OS=Enterococcus faecalis OX=1351 GN=ELS84_2978 PE=4 SV=1	E. faecalis	metabolic process	membrane	catalytic activity	315140	305275	303717	UPI0001F0C676	296	293	99	100	293	100	585	-	len=293	ExpAA=22.85	First60=22.27	PredHel=1	Topology=i7-29o	OTHER	0.372428	0.003881	0.041214	0.582477	NA
WP_002363074.1	J6D1E8	Membrane	NA	YibE/F-like protein OS=Enterococcus faecalis ERV65 OX=1134794 GN=HMPREF1337_03125 PE=4 SV=1	E. faecalis	NA	membrane	NA	920218	722049	866302	UPI00027C74E0	351	354	99	99	349	97.708	671	-	len=354	ExpAA=168.92	First60=20.90	PredHel=7	Topology=o10-32i104-121o126-145i152-174o184-206i280-302o317-339i	OTHER	0.124162	0.001128	0.047305	0.827404	NA
WP_002363076.1	C0X1Q4	Membrane	NA	NusG_II domain-containing protein OS=Enterococcus faecalis TX0104 OX=491074 GN=HMPREF0348_0439 PE=4 SV=1	E. faecalis	NA	NA	DNA binding	208146	205741	178214	UPI00019C74AF	88	134	100	66	88	97.727	179	-	len=134	ExpAA=19.30	First60=19.29	PredHel=1	Topology=i12-30o	OTHER	0.067625	0.000595	0.010447	0.921334	NA
WP_002363150.1	R3JU86	Cytoplasmic	NA	Glycine betaine/carnitine/choline ABC transporter ATP-binding protein OS=Enterococcus faecalis EnGen0359 OX=1169307 GN=WOK_00757 PE=4 SV=1	E. faecalis	NA	NA	catalytic activity;nucleotide binding	780716	894397	817387	UPI00032FC2E5	317	317	100	100	317	99.685	645	-	len=317	ExpAA=0.03	First60=0.01	PredHel=0	Topology=o	OTHER	0.006052	0.001673	0.0007	0.991575	NA
WP_002363160.1	S4F135	Cytoplasmic	OG0000000	ABC transporter, ATP-binding protein EcsA OS=Enterococcus faecalis WKS-26-18-2 OX=1244144 GN=D351_02852 PE=4 SV=1	E. faecalis	NA	NA	catalytic activity;nucleotide binding	990445	1.02145e+06	944899	UPI000354510B	296	245	83	100	245	99.592	498	-	len=245	ExpAA=0.17	First60=0.04	PredHel=0	Topology=o	OTHER	0.004921	0.000427	0.000484	0.994169	NA
WP_002363168.1	C7CXN3	Membrane	NA	Uncharacterized protein OS=Enterococcus faecalis T2 OX=565637 GN=EFBG_01887 PE=3 SV=1	E. faecalis	metabolic process	NA	catalytic activity;nucleotide binding	1.18777e+06	2.44251e+06	1.56113e+06	UPI0001B1DB2D	440	459	100	96	440	99.773	879	-	len=459	ExpAA=75.18	First60=22.84	PredHel=3	Topology=o15-37i65-87o102-124i	SP(Sec/SPI)	0.476584	0.028912	0.021691	0.472814	CS pos: 31-32. AAA-EI. Pr: 0.2592
WP_002363179.1	J6R7F3	Cytoplasmic	NA	ATP-dependent DNA helicase OS=Enterococcus faecalis ERV85 OX=1134799 GN=HMPREF1342_02024 PE=3 SV=1	E. faecalis	metabolic process	cytoplasm	catalytic activity;DNA binding;nucleotide binding	9.94473e+06	1.21663e+07	9.05186e+06	UPI00019C7087	791	752	95	100	752	100	1559	-	len=752	ExpAA=0.01	First60=0.01	PredHel=0	Topology=o	OTHER	0.004405	0.000963	0.001722	0.99291	NA
WP_002363239.1	J6PUQ3	Cytoplasmic	NA	DNA topoisomerase (ATP-hydrolyzing) OS=Enterococcus faecalis ERV41 OX=1134791 GN=HMPREF1334_00575 PE=4 SV=1	E. faecalis	metabolic process	NA	catalytic activity;DNA binding;nucleotide binding	4.92268e+06	4.52227e+06	5.24929e+06	UPI00019C6B80	342	342	100	100	342	99.708	694	-	len=342	ExpAA=0.12	First60=0.11	PredHel=0	Topology=o	OTHER	0.001531	0.000204	0.000306	0.997958	NA
WP_002363309.1	E2YY23	Cytoplasmic	NA	Uracil-DNA glycosylase OS=Enterococcus faecalis EnGen0311 OX=749509 GN=ung PE=3 SV=1	E. faecalis	metabolic process;response to stimulus	cytoplasm	catalytic activity	4.26974e+06	2.87546e+06	3.92451e+06	UPI0001E70246	226	226	100	100	226	99.558	464	GO:0003674,GO:0003824,GO:0004844,GO:0006139,GO:0006259,GO:0006281,GO:0006284,GO:0006285,GO:0006725,GO:0006807,GO:0006950,GO:0006974,GO:0008150,GO:0008152,GO:0009987,GO:0016787,GO:0016798,GO:0016799,GO:0019104,GO:0033554,GO:0034641,GO:0043170,GO:0044237,GO:0044238,GO:0044260,GO:0046483,GO:0050896,GO:0051716,GO:0071704,GO:0090304,GO:0097506,GO:0097510,GO:0140097,GO:1901360	len=226	ExpAA=0.00	First60=0.00	PredHel=0	Topology=o	OTHER	0.005964	8.3e-05	0.000328	0.993626	NA
WP_002363429.1	U6S3C2	Cytoplasmic	NA	Putative ACR OS=Enterococcus faecalis VC1B-1 OX=1244143 GN=D350_01032 PE=4 SV=1	E. faecalis	NA	NA	NA	3.26039e+06	6.55524e+06	2.53697e+06	UPI000005C037	189	189	100	100	189	100	372	-	len=189	ExpAA=0.00	First60=0.00	PredHel=0	Topology=o	OTHER	0.002417	0.000171	0.000258	0.997155	NA
WP_002363542.1	E0HHZ9	Membrane	NA	DHHA1 domain protein OS=Enterococcus faecalis TX0411 OX=749506 GN=HMPREF9509_03257 PE=4 SV=1	E. faecalis	NA	membrane	NA	169330	248312	193244	UPI0001E199B1	694	674	96	99	668	98.653	1350	-	len=674	ExpAA=49.01	First60=31.90	PredHel=2	Topology=i25-44o48-70i	OTHER	0.002329	8.7e-05	0.00883	0.988753	NA
WP_002363562.1	J6R7C7	Cytoplasmic	NA	Ribosomal RNA small subunit methyltransferase G OS=Enterococcus faecalis ERV85 OX=1134799 GN=rsmG PE=3 SV=1	E. faecalis	metabolic process	cytoplasm	catalytic activity	7.10359e+06	9.72572e+06	2.66617e+06	UPI000175C010	291	238	82	100	238	99.16	484	GO:0000154,GO:0001510,GO:0003674,GO:0003824,GO:0005575,GO:0005622,GO:0005623,GO:0005737,GO:0005829,GO:0006139,GO:0006364,GO:0006396,GO:0006725,GO:0006807,GO:0008150,GO:0008152,GO:0008168,GO:0008170,GO:0008173,GO:0008649,GO:0008757,GO:0009451,GO:0009987,GO:0010467,GO:0016070,GO:0016072,GO:0016435,GO:0016740,GO:0016741,GO:0022613,GO:0031167,GO:0032259,GO:0034470,GO:0034641,GO:0034660,GO:0036265,GO:…	len=238	ExpAA=0.04	First60=0.00	PredHel=0	Topology=o	OTHER	0.000844	0.000347	0.000188	0.998622	NA
WP_002363563.1	E6ETC2	Membrane	NA	Uncharacterized protein OS=Enterococcus faecalis TX0630 OX=749508 GN=HMPREF9511_00046 PE=4 SV=1	E. faecalis	NA	membrane	NA	8.25557e+06	1.38722e+07	9.23702e+06	UPI000005C86B	229	229	100	100	229	100	465	-	len=229	ExpAA=85.52	First60=0.00	PredHel=4	Topology=i95-117o127-149i170-192o196-215i	OTHER	0.002562	0.00155	0.000264	0.995624	NA
WP_002363788.1	A0A4U3MSP2	Membrane	NA	LTA synthase family protein (Fragment) OS=Enterococcus faecalis OX=1351 GN=EY666_00305 PE=3 SV=1	E. faecalis	NA	NA	NA	7.5445e+07	1.20022e+08	4.63168e+07	UPI0010C15FE5	700	702	100	99	700	99.857	1430	GO:0005575,GO:0005576	len=702	ExpAA=106.30	First60=36.54	PredHel=5	Topology=i13-35o45-67i72-94o124-146i159-178o	OTHER	0.148276	0.001291	0.008117	0.842316	NA
WP_002363827.1	E6IG09	Cytoplasmic	NA	N-acetylglucosamine-6-phosphate deacetylase OS=Enterococcus faecalis TX0645 OX=749510 GN=nagA PE=3 SV=1	E. faecalis	metabolic process	NA	catalytic activity	5.22315e+06	7.02569e+06	4.45978e+06	UPI0001F0D754	384	382	99	100	382	100	788	-	len=382	ExpAA=0.30	First60=0.00	PredHel=0	Topology=o	OTHER	0.006922	0.000284	0.000876	0.991918	NA
WP_002363831.1	A0A6I4XKR8	Cytoplasmic	NA	ATP-binding cassette domain-containing protein OS=Enterococcus faecalis OX=1351 GN=GTI81_00350 PE=4 SV=1	E. faecalis	NA	NA	NA	1.10463e+06	1.03008e+06	889014	UPI0013250618	233	233	100	100	233	99.571	473	-	len=233	ExpAA=0.01	First60=0.00	PredHel=0	Topology=o	OTHER	0.012206	0.000673	0.000784	0.986336	NA
WP_002363905.1	J6QGX5	Membrane	NA	V-type sodium ATPase, K subunit OS=Enterococcus faecalis ERV65 OX=1134794 GN=HMPREF1337_00259 PE=3 SV=1	E. faecalis	transport	membrane	transporter activity	1.11542e+06	1.79439e+06	706700	UPI000005C1E9	157	157	100	100	157	100	303	GO:0003674,GO:0005488,GO:0005515,GO:0042802	len=157	ExpAA=89.45	First60=26.23	PredHel=4	Topology=i7-29o56-78i90-112o132-154i	OTHER	0.386608	0.028264	0.033673	0.551455	NA
WP_002363944.1	E2YMN7	Cytoplasmic	NA	MazG nucleotide pyrophosphohydrolase domain protein OS=Enterococcus faecalis DAPTO 512 OX=749489 GN=HMPREF9492_01851 PE=4 SV=1	E. faecalis	NA	NA	catalytic activity	3.34893e+06	5040387	1.84489e+06	UPI000005C223	116	116	100	100	116	100	239	-	len=116	ExpAA=0.02	First60=0.00	PredHel=0	Topology=o	OTHER	0.002848	0.000868	0.000594	0.99569	NA
WP_002364035.1	A0A4Q1GV26	Cytoplasmic	NA	Aminotransferase OS=Enterococcus faecalis OX=1351 GN=CYQ48_00730 PE=3 SV=1	E. faecalis	NA	NA	NA	7.80588e+06	1.28056e+07	5.41408e+06	UPI00032F33E2	392	392	100	100	392	99.745	805	-	len=392	ExpAA=1.37	First60=0.00	PredHel=0	Topology=o	OTHER	0.006673	0.000405	0.00061	0.992312	NA
WP_002364038.1	J6FLF0	Cytoplasmic	NA	Uncharacterized protein OS=Enterococcus faecalis ERV73 OX=1134797 GN=HMPREF1340_01550 PE=4 SV=1	E. faecalis	NA	NA	catalytic activity	839838	888588	303257	UPI000005C2B0	429	429	100	100	429	99.534	896	-	len=429	ExpAA=0.23	First60=0.00	PredHel=0	Topology=o	OTHER	0.009958	0.000427	0.004374	0.985241	NA
WP_002364043.1	Q834E1	Cytoplasmic	NA	Carbamoyl-phosphate synthase small chain OS=Enterococcus faecalis (strain ATCC 700802 / V583) OX=226185 GN=pyraA PE=3 SV=1	E. faecalis	metabolic process	NA	catalytic activity;nucleotide binding	3.19137e+06	3.54359e+06	3.17856e+06	UPI000005C2B9	359	359	100	100	359	99.721	744	GO:0000050,GO:0005575,GO:0005622,GO:0005623,GO:0005737,GO:0005951,GO:0006082,GO:0006520,GO:0006525,GO:0006526,GO:0006807,GO:0008150,GO:0008152,GO:0008652,GO:0009058,GO:0009064,GO:0009084,GO:0009987,GO:0016053,GO:0019627,GO:0019752,GO:0032991,GO:0034641,GO:0043436,GO:0043603,GO:0043604,GO:0044237,GO:0044238,GO:0044249,GO:0044271,GO:0044281,GO:0044283,GO:0044424,GO:0044444,GO:0044464,GO:0046394,GO:…	len=359	ExpAA=0.05	First60=0.01	PredHel=0	Topology=o	OTHER	0.040638	0.001364	0.002834	0.955164	NA
WP_002364044.1	A0A2Z6BJE9	Cytoplasmic	NA	Dihydroorotase OS=Enterococcus faecalis OX=1351 GN=pyrC PE=3 SV=1	E. faecalis	NA	NA	NA	3.55204e+06	3.28602e+06	3.2363e+06	UPI000459F421	427	427	100	100	427	99.532	868	GO:0003674,GO:0003824,GO:0004038,GO:0004151,GO:0005575,GO:0005622,GO:0005623,GO:0005737,GO:0006139,GO:0006144,GO:0006145,GO:0006220,GO:0006221,GO:0006725,GO:0006753,GO:0006793,GO:0006796,GO:0006807,GO:0008150,GO:0008152,GO:0009056,GO:0009058,GO:0009112,GO:0009117,GO:0009165,GO:0009218,GO:0009220,GO:0009259,GO:0009260,GO:0009987,GO:0016787,GO:0016810,GO:0016812,GO:0018130,GO:0019438,GO:0019439,GO:…	len=427	ExpAA=0.19	First60=0.00	PredHel=0	Topology=o	OTHER	0.009127	0.000292	0.000562	0.990019	NA
WP_002364047.1	J6B9H0	Cytoplasmic	NA	Pseudouridine synthase OS=Enterococcus faecalis ERV31 OX=1134789 GN=HMPREF1332_01367 PE=3 SV=1	E. faecalis	metabolic process	NA	catalytic activity;RNA binding	1.47853e+06	1.64345e+06	1.98924e+06	UPI00003DF7C6	310	301	97	100	301	99.668	612	GO:0000154,GO:0000455,GO:0001522,GO:0003674,GO:0003824,GO:0005575,GO:0005622,GO:0005623,GO:0005737,GO:0005829,GO:0006139,GO:0006364,GO:0006396,GO:0006725,GO:0006807,GO:0008150,GO:0008152,GO:0009451,GO:0009982,GO:0009987,GO:0010467,GO:0016070,GO:0016072,GO:0016853,GO:0016866,GO:0022613,GO:0031118,GO:0034470,GO:0034641,GO:0034660,GO:0042254,GO:0043170,GO:0043412,GO:0044085,GO:0044237,GO:0044238,GO:…	len=301	ExpAA=0.00	First60=0.00	PredHel=0	Topology=o	OTHER	0.004929	0.000838	0.000571	0.993662	NA
WP_002364048.1	J6F4K8	Membrane	NA	Lipoprotein signal peptidase OS=Enterococcus faecalis ERV81 OX=1134798 GN=lspA PE=3 SV=1	E. faecalis	metabolic process	membrane	catalytic activity	2711043	2.73072e+06	2250328	UPI000005C2BE	161	161	100	100	161	100	320	GO:0005575,GO:0005623,GO:0005886,GO:0016020,GO:0044464,GO:0071944	len=161	ExpAA=79.05	First60=16.81	PredHel=4	Topology=i5-22o62-81i88-106o126-148i	OTHER	0.081329	0.000555	0.271775	0.646341	NA
WP_002364049.1	E6GHQ4	Cytoplasmic	NA	Formate--tetrahydrofolate ligase OS=Enterococcus faecalis TX0027 OX=749498 GN=fhs PE=3 SV=1	E. faecalis	metabolic process	NA	catalytic activity;nucleotide binding	5.34296e+06	4.11491e+06	5.56168e+06	UPI0001B2B784	556	556	100	100	556	99.64	1122	-	len=556	ExpAA=0.23	First60=0.00	PredHel=0	Topology=o	OTHER	0.006519	0.000565	0.000747	0.992168	NA
WP_002364070.1	A0A1X3BHS5	Cytoplasmic	NA	Daptomycin-sensing surface protein LiaX OS=Enterococcus faecalis OX=1351 GN=liaX PE=4 SV=1	E. faecalis	NA	NA	NA	3.75997e+08	2.80122e+08	2.64946e+08	UPI0001A5BF56	533	533	100	100	533	100	1066	-	len=533	ExpAA=0.00	First60=0.00	PredHel=0	Topology=o	OTHER	0.006358	0.001244	0.000549	0.991849	NA
WP_002364071.1	A0A1X3AS69	Membrane	NA	Cell division protein FtsX OS=Enterococcus faecalis OX=1351 GN=ELS84_1870 PE=3 SV=1	E. faecalis	cell division	membrane	NA	2.94329e+06	4.80554e+06	2.90173e+06	UPI000A25698E	273	294	100	93	273	100	553	-	len=294	ExpAA=90.82	First60=22.83	PredHel=4	Topology=i21-43o172-194i215-237o264-286i	OTHER	0.008239	0.001639	0.005585	0.984537	NA
WP_002364174.1	A0A1Q1FV25	Cytoplasmic	NA	Putative 3-methyladenine DNA glycosylase OS=Enterococcus faecalis OX=1351 GN=BZG32_09705 PE=3 SV=1	E. faecalis	metabolic process;response to stimulus	NA	catalytic activity;DNA binding	1.01986e+06	1.39859e+06	439591	UPI0001E19921	229	225	98	100	225	99.556	462	GO:0003674,GO:0003824,GO:0003905,GO:0006139,GO:0006259,GO:0006281,GO:0006284,GO:0006725,GO:0006807,GO:0006950,GO:0006974,GO:0008150,GO:0008152,GO:0009987,GO:0016787,GO:0016798,GO:0016799,GO:0019104,GO:0033554,GO:0034641,GO:0043170,GO:0044237,GO:0044238,GO:0044260,GO:0046483,GO:0050896,GO:0051716,GO:0071704,GO:0090304,GO:0140097,GO:1901360	len=225	ExpAA=0.14	First60=0.05	PredHel=0	Topology=o	OTHER	0.005629	0.000704	0.00047	0.993197	NA
WP_002364194.1	A0A4U3K2C1	Cytoplasmic	NA	Uncharacterized protein OS=Enterococcus faecalis OX=1351 GN=EY666_20010 PE=4 SV=1	E. faecalis	NA	NA	NA	403108	271835	559430	UPI0010C23818	116	163	100	71	116	89.655	219	NA	len=163	ExpAA=0.96	First60=0.00	PredHel=0	Topology=o	OTHER	0.025014	0.000971	0.001645	0.97237	NA
WP_002364220.1	A0A059N451	Cytoplasmic	NA	Uncharacterized protein OS=Enterococcus faecalis 918 OX=1338519 GN=HMPREF2097_00835 PE=4 SV=1	E. faecalis	NA	NA	NA	6.13857e+06	5.2799e+06	5.98703e+06	UPI00045CD166	75	75	100	100	75	98.667	154	-	len=75	ExpAA=0.00	First60=0.00	PredHel=0	Topology=o	OTHER	0.024701	0.001882	0.003407	0.970009	NA
WP_002364232.1	A0A0M2ACH6	Extracytoplasmic	NA	LysM domain-containing protein OS=Enterococcus faecalis EnGen0302 OX=1158660 GN=UMC_01960 PE=4 SV=1	E. faecalis	NA	NA	NA	1.02759e+07	8.55029e+06	8.81597e+06	UPI0001A5BEEB	254	260	100	98	254	100	506	GO:0006950,GO:0006974,GO:0007154,GO:0008150,GO:0009432,GO:0009605,GO:0009987,GO:0009991,GO:0031668,GO:0033554,GO:0050896,GO:0051716,GO:0071496	len=260	ExpAA=0.01	First60=0.01	PredHel=0	Topology=o	LIPO(Sec/SPII)	0.000431	6.2e-05	0.999328	0.000179	CS pos: 22-23. LTA-CS. Pr: 0.9998
WP_002364369.1	C7D2F8	Membrane	OG0000000	ABC transporter OS=Enterococcus faecalis T2 OX=565637 GN=EFBG_00691 PE=4 SV=1	E. faecalis	transport	membrane	catalytic activity;nucleotide binding;transporter activity	457907	847058	733191	UPI0001B1DB3C	569	577	100	99	569	100	1157	GO:0003674,GO:0003824,GO:0005215,GO:0005319,GO:0006810,GO:0006869,GO:0008150,GO:0010876,GO:0015399,GO:0015405,GO:0016462,GO:0016787,GO:0016817,GO:0016818,GO:0016887,GO:0017111,GO:0022804,GO:0022857,GO:0033036,GO:0034040,GO:0042623,GO:0042626,GO:0043492,GO:0051179,GO:0051234,GO:0055085,GO:0071702	len=577	ExpAA=128.92	First60=30.72	PredHel=6	Topology=i16-38o53-70i130-152o156-178i236-258o268-287i	OTHER	0.006962	0.000246	0.0116	0.981192	NA
WP_002364387.1	E2Y8Z6	Cytoplasmic	NA	Glucose-1-phosphate thymidylyltransferase OS=Enterococcus faecalis DAPTO 516 OX=749490 GN=rfbA PE=3 SV=1	E. faecalis	metabolic process	NA	catalytic activity;metal ion binding	5.894e+07	5.57387e+07	59655341	UPI000005C467	288	288	100	100	288	100	588	-	len=288	ExpAA=1.73	First60=1.73	PredHel=0	Topology=o	OTHER	0.021105	0.000404	0.005437	0.973055	NA
WP_002364515.1	X5NWC6	Membrane	NA	Export protein for polysaccharides and teichoic acids OS=Enterococcus faecalis CBRD01 OX=1400521 GN=P746_00536 PE=4 SV=1	E. faecalis	NA	membrane	RNA binding	374475	333872	234996	UPI0003C78AED	622	529	85	100	529	99.244	1058	GO:0005575,GO:0005623,GO:0005886,GO:0016020,GO:0044464,GO:0071944	len=529	ExpAA=295.77	First60=35.08	PredHel=14	Topology=i12-34o49-68i88-107o117-139i160-182o186-208i229-251o287-309i322-344o359-376i389-411o415-432i452-474o484-503i	OTHER	0.143364	0.002831	0.013741	0.840064	NA
WP_002364531.1	C7V7K9	Cytoplasmic	NA	Ribose-5-phosphate isomerase A OS=Enterococcus faecalis CH188 OX=565644 GN=rpiA PE=3 SV=1	E. faecalis	metabolic process	NA	catalytic activity	695478	1.11136e+06	404933	UPI0001B2ED2F	226	226	100	100	226	98.23	445	-	len=226	ExpAA=0.31	First60=0.02	PredHel=0	Topology=o	OTHER	0.005431	0.001092	0.000766	0.99271	NA
WP_002364633.1	A0A0M2AW30	Cytoplasmic	NA	Hemolysin TlyA family protein OS=Enterococcus faecalis EnGen0354 OX=1169299 GN=WO5_00997 PE=4 SV=1	E. faecalis	metabolic process	NA	catalytic activity;RNA binding	5.04682e+06	3.7159e+06	4.92489e+06	UPI00019F3B22	271	271	100	100	271	98.893	548	-	len=271	ExpAA=0.01	First60=0.00	PredHel=0	Topology=o	OTHER	0.011976	0.001521	0.001832	0.984672	NA
WP_002364710.1	A0A4V6LJX5	Cytoplasmic	NA	GNAT family acetyltransferase OS=Enterococcus faecalis OX=1351 GN=yjaB_1 PE=4 SV=1	E. faecalis	NA	NA	NA	1.43053e+06	1.53444e+06	774216	UPI0001B6DE8E	117	164	100	71	117	99.145	239	-	len=164	ExpAA=0.00	First60=0.00	PredHel=0	Topology=o	OTHER	0.002611	0.000136	0.000338	0.996914	NA
WP_002364766.1	A0A2T5D1T5	Cytoplasmic	NA	Leucine--tRNA ligase OS=Enterococcus faecalis OX=1351 GN=leuS PE=3 SV=1	E. faecalis	NA	NA	NA	3.33632e+07	6.01676e+07	1.94144e+07	UPI000005BF4B	804	804	100	100	804	99.876	1654	GO:0003674,GO:0003824,GO:0004812,GO:0004823,GO:0006082,GO:0006139,GO:0006399,GO:0006412,GO:0006418,GO:0006429,GO:0006518,GO:0006520,GO:0006725,GO:0006807,GO:0008150,GO:0008152,GO:0009058,GO:0009059,GO:0009987,GO:0010467,GO:0016070,GO:0016874,GO:0016875,GO:0019538,GO:0019752,GO:0034641,GO:0034645,GO:0034660,GO:0043038,GO:0043039,GO:0043043,GO:0043170,GO:0043436,GO:0043603,GO:0043604,GO:0044237,GO:…	len=804	ExpAA=0.04	First60=0.00	PredHel=0	Topology=o	OTHER	0.010984	0.001136	0.001778	0.986103	NA
WP_002364774.1	J6CG04	Membrane	NA	Drug resistance MFS transporter, drug:H+ antiporter-2 family OS=Enterococcus faecalis ERV41 OX=1134791 GN=HMPREF1334_02624 PE=4 SV=1	E. faecalis	transport	membrane	transporter activity	119483	116891	151969	UPI000175BCB5	488	488	100	100	488	100	959	-	len=488	ExpAA=307.91	First60=39.44	PredHel=14	Topology=i13-35o45-67i74-96o100-122i134-156o161-183i196-218o222-241i262-284o294-316i328-350o354-376i396-418o458-480i	OTHER	0.248985	0.001973	0.034432	0.714611	NA
WP_002364907.1	A0A1X2NKI2	Cytoplasmic	NA	Asp23/Gls24 family envelope stress response protein OS=Enterococcus faecalis OX=1351 GN=ELS84_2975 PE=3 SV=1	E. faecalis	NA	NA	NA	1.75205e+08	161768483	9.85708e+07	UPI0001B2B58C	178	178	100	100	178	100	337	-	len=178	ExpAA=0.00	First60=0.00	PredHel=0	Topology=o	OTHER	0.00753	0.000463	0.000614	0.991392	NA
WP_002365037.1	E6IAC7	Cytoplasmic	NA	ABC transporter, ATP-binding protein OS=Enterococcus faecalis TX0645 OX=749510 GN=HMPREF9513_01240 PE=4 SV=1	E. faecalis	NA	NA	catalytic activity;DNA binding;nucleotide binding	1.06057e+07	8.42946e+06	9.28505e+06	UPI0001F0D1E6	648	648	100	100	648	99.537	1316	-	len=648	ExpAA=0.00	First60=0.00	PredHel=0	Topology=o	OTHER	0.010131	0.00524	0.000644	0.983986	NA
WP_002365057.1	C7D0R4	Cytoplasmic	NA	CBS domain-containing protein OS=Enterococcus faecalis T2 OX=565637 GN=EFBG_00097 PE=4 SV=1	E. faecalis	NA	NA	NA	3.06556e+07	27068287	2.9166e+07	UPI0001B1D8C5	214	212	99	100	212	100	435	-	len=212	ExpAA=2.09	First60=0.00	PredHel=0	Topology=o	OTHER	0.005112	0.00035	0.002359	0.992179	NA
WP_002365150.1	J6Q789	Cytoplasmic	NA	Probable nicotinate-nucleotide adenylyltransferase OS=Enterococcus faecalis ERV68 OX=1134795 GN=nadD PE=3 SV=1	E. faecalis	metabolic process	NA	catalytic activity;nucleotide binding	5.60549e+06	3.2295e+06	2.86108e+06	UPI000005C6DF	219	219	100	100	219	100	454	GO:0000309,GO:0003674,GO:0003824,GO:0004515,GO:0006082,GO:0006139,GO:0006520,GO:0006531,GO:0006725,GO:0006732,GO:0006733,GO:0006753,GO:0006793,GO:0006796,GO:0006807,GO:0008150,GO:0008152,GO:0009058,GO:0009066,GO:0009108,GO:0009117,GO:0009165,GO:0009435,GO:0009987,GO:0016740,GO:0016772,GO:0016779,GO:0018130,GO:0019355,GO:0019359,GO:0019362,GO:0019363,GO:0019438,GO:0019637,GO:0019674,GO:0019752,GO:…	len=219	ExpAA=0.09	First60=0.08	PredHel=0	Topology=o	OTHER	0.011072	0.022506	0.000897	0.965525	NA
WP_002365181.1	S4DII4	Membrane	NA	Putative bactoprenol glucosyl transferase-like protein OS=Enterococcus faecalis 02-MB-BW-10 OX=1260363 GN=D927_00938 PE=4 SV=1	E. faecalis	NA	membrane	catalytic activity	1.31638e+06	1.99915e+06	1.40866e+06	UPI00032DE9C0	312	312	100	100	312	99.038	637	-	len=312	ExpAA=47.44	First60=0.00	PredHel=2	Topology=i229-251o266-288i	OTHER	0.003162	0.000145	0.000422	0.996272	NA
WP_002365303.1	A0A0M2A7L5	Cytoplasmic	NA	Site-specific DNA-methyltransferase (adenine-specific) OS=Enterococcus faecalis EnGen0302 OX=1158660 GN=UMC_02894 PE=3 SV=1	E. faecalis	defense response;metabolic process;regulation of biological process;response to stimulus	NA	catalytic activity;DNA binding	2.59358e+07	2.6981e+07	1.50774e+07	UPI00019F6C62	530	530	100	100	530	100	1103	-	len=530	ExpAA=0.66	First60=0.64	PredHel=0	Topology=o	OTHER	0.002413	0.000446	0.000574	0.996567	NA
WP_002365342.1	E6GII8	Cytoplasmic	NA	30S ribosomal protein S4 OS=Enterococcus faecalis TX0027 OX=749498 GN=rpsD PE=3 SV=1	E. faecalis	metabolic process	ribosome	RNA binding;structural molecule activity	6.17403e+08	5.2922e+08	7.27872e+08	UPI000005C79E	203	203	100	100	203	100	417	GO:0003674,GO:0003676,GO:0003723,GO:0003735,GO:0005198,GO:0005488,GO:0005575,GO:0005622,GO:0005623,GO:0005737,GO:0005840,GO:0006417,GO:0006450,GO:0008150,GO:0009889,GO:0009891,GO:0009893,GO:0010468,GO:0010556,GO:0010557,GO:0010604,GO:0010608,GO:0010628,GO:0015935,GO:0019222,GO:0019843,GO:0031323,GO:0031325,GO:0031326,GO:0031328,GO:0032268,GO:0032270,GO:0032991,GO:0034248,GO:0034250,GO:0043226,GO:…	len=203	ExpAA=0.00	First60=0.00	PredHel=0	Topology=o	OTHER	0.025668	0.029903	0.024114	0.920315	NA
WP_002365367.1	R3K7I9	Membrane	NA	Non-specific serine/threonine protein kinase OS=Enterococcus faecalis ATCC 6055 OX=1169311 GN=WOU_02798 PE=4 SV=1	E. faecalis	metabolic process	membrane	catalytic activity;nucleotide binding	1.81291e+07	2.90946e+07	1.60017e+07	UPI00032E16A4	718	718	100	100	718	99.164	1438	GO:0002237,GO:0003674,GO:0003824,GO:0004672,GO:0004674,GO:0005488,GO:0005539,GO:0005575,GO:0005623,GO:0005886,GO:0006464,GO:0006468,GO:0006793,GO:0006796,GO:0006807,GO:0007154,GO:0007165,GO:0008150,GO:0008152,GO:0009605,GO:0009607,GO:0009617,GO:0009719,GO:0009847,GO:0009987,GO:0010033,GO:0010243,GO:0016020,GO:0016301,GO:0016310,GO:0016740,GO:0016772,GO:0016773,GO:0019538,GO:0023052,GO:0032494,GO:…	len=718	ExpAA=29.07	First60=5.79	PredHel=1	Topology=i333-355o	OTHER	0.003658	0.000697	0.001056	0.994588	NA
WP_002365369.1	A0A125W3C0	Cytoplasmic	NA	Methionyl-tRNA formyltransferase OS=Enterococcus faecalis TX4248 OX=749495 GN=fmt PE=3 SV=1	E. faecalis	metabolic process	NA	catalytic activity	1.86097e+06	2.82713e+06	838222	UPI000005C7CF	313	313	100	100	313	100	631	GO:0003674,GO:0003824,GO:0004479,GO:0006139,GO:0006396,GO:0006399,GO:0006400,GO:0006412,GO:0006413,GO:0006464,GO:0006518,GO:0006725,GO:0006807,GO:0008033,GO:0008150,GO:0008152,GO:0009058,GO:0009059,GO:0009451,GO:0009987,GO:0010467,GO:0016070,GO:0016740,GO:0016741,GO:0016742,GO:0019538,GO:0019988,GO:0034470,GO:0034641,GO:0034645,GO:0034660,GO:0036211,GO:0043043,GO:0043170,GO:0043412,GO:0043603,GO:…	len=313	ExpAA=0.01	First60=0.01	PredHel=0	Topology=o	OTHER	0.201253	0.007335	0.007675	0.783737	NA
WP_002365374.1	J6DJD3	Cytoplasmic	NA	TIGR00255 family protein OS=Enterococcus faecalis ERV62 OX=1134792 GN=HMPREF1335_02439 PE=4 SV=1	E. faecalis	NA	NA	NA	5.90459e+06	9.22745e+06	4.14341e+06	UPI00019C6AFD	294	294	100	100	294	99.66	590	-	len=294	ExpAA=0.00	First60=0.00	PredHel=0	Topology=o	OTHER	0.002598	0.000132	0.000267	0.997002	NA
WP_002365424.1	A0A6N0WEE3	Cytoplasmic	NA	50S ribosomal protein L13 OS=Enterococcus faecalis OX=1351 GN=rplM PE=4 SV=1	E. faecalis	NA	NA	NA	4.98514e+08	4.27114e+08	4.91819e+08	UPI0015812374	147	147	100	100	147	99.32	301	GO:0003674,GO:0003676,GO:0003723,GO:0003729,GO:0003735,GO:0005198,GO:0005488,GO:0005575,GO:0005622,GO:0005623,GO:0005737,GO:0005829,GO:0005840,GO:0006412,GO:0006518,GO:0006807,GO:0008150,GO:0008152,GO:0009058,GO:0009059,GO:0009987,GO:0010467,GO:0015934,GO:0019538,GO:0022625,GO:0022626,GO:0032991,GO:0034641,GO:0034645,GO:0043043,GO:0043170,GO:0043226,GO:0043228,GO:0043229,GO:0043232,GO:0043603,GO:…	len=147	ExpAA=0.01	First60=0.01	PredHel=0	Topology=o	OTHER	0.010758	0.00065	0.003814	0.984778	NA
WP_002365496.1	C7D4L0	Cytoplasmic	NA	Iron-sulfur cluster binding protein OS=Enterococcus faecalis T2 OX=565637 GN=EFBG_01443 PE=4 SV=1	E. faecalis	metabolic process	NA	NA	10063875	1.58332e+07	1.38911e+07	UPI0001B1E112	490	490	100	100	490	99.796	1024	-	len=490	ExpAA=0.03	First60=0.00	PredHel=0	Topology=o	OTHER	0.009533	0.002456	0.001118	0.986893	NA
WP_002365825.1	C7D2J4	Cytoplasmic	NA	UPF0340 protein EFBG_00727 OS=Enterococcus faecalis T2 OX=565637 GN=EFBG_00727 PE=3 SV=1	E. faecalis	NA	NA	NA	123653802	1.19616e+08	5.32086e+07	UPI0001B1DBA4	183	189	100	97	183	100	373	-	len=189	ExpAA=0.01	First60=0.00	PredHel=0	Topology=o	OTHER	0.027233	0.002369	0.008086	0.962312	NA
WP_002366395.1	E6I7Y6	Cytoplasmic	NA	DEAD/DEAH box helicase OS=Enterococcus faecalis TX0645 OX=749510 GN=HMPREF9513_00395 PE=4 SV=1	E. faecalis	NA	NA	catalytic activity;nucleotide binding	4.87253e+06	5.33658e+06	4.64108e+06	UPI0001B6FCB9	433	433	100	100	433	100	883	GO:0003674,GO:0003724,GO:0003824,GO:0004004,GO:0004386,GO:0005575,GO:0005622,GO:0005623,GO:0005737,GO:0006139,GO:0006725,GO:0006807,GO:0008026,GO:0008150,GO:0008152,GO:0008186,GO:0009987,GO:0010501,GO:0016070,GO:0016462,GO:0016787,GO:0016817,GO:0016818,GO:0016887,GO:0017111,GO:0034641,GO:0042623,GO:0043170,GO:0044237,GO:0044238,GO:0044424,GO:0044464,GO:0046483,GO:0070035,GO:0071704,GO:0090304,GO:…	len=433	ExpAA=0.02	First60=0.01	PredHel=0	Topology=o	OTHER	0.006557	0.000663	0.00192	0.99086	NA
WP_002366540.1	A0A2S7M4N2	Membrane	NA	Histidine kinase OS=Enterococcus faecalis OX=1351 GN=CUN08_01970 PE=4 SV=1	E. faecalis	NA	NA	NA	5.93965e+06	4.71694e+06	5.11127e+06	UPI0001E97725	485	489	100	100	489	96.115	954	-	len=489	ExpAA=43.78	First60=22.25	PredHel=2	Topology=o4-26i182-204o	OTHER	0.309423	0.003835	0.255567	0.431175	NA
WP_002366578.1	U6S100	Cytoplasmic	NA	Tex-like protein OS=Enterococcus faecalis VC1B-1 OX=1244143 GN=D350_01333 PE=4 SV=1	E. faecalis	metabolic process	NA	NA	2.17459e+07	2.47724e+07	1.27293e+07	UPI0001A5C187	730	730	100	100	730	100	1483	-	len=730	ExpAA=0.02	First60=0.02	PredHel=0	Topology=o	OTHER	0.001583	0.000198	0.000407	0.997812	NA
WP_002366632.1	E0HDL1	Cytoplasmic	NA	Endonuclease MutS2 OS=Enterococcus faecalis TX0411 OX=749506 GN=mutS2 PE=3 SV=1	E. faecalis	metabolic process;regulation of biological process;response to stimulus	NA	catalytic activity;DNA binding;nucleotide binding	1.58059e+07	1.48925e+07	2.01092e+07	UPI00019F3662	788	788	100	100	788	99.873	1604	GO:0003674,GO:0003676,GO:0003677,GO:0003684,GO:0003690,GO:0003824,GO:0005488,GO:0005575,GO:0005622,GO:0005623,GO:0006139,GO:0006259,GO:0006281,GO:0006298,GO:0006725,GO:0006807,GO:0006950,GO:0006974,GO:0008094,GO:0008150,GO:0008152,GO:0009987,GO:0016462,GO:0016787,GO:0016817,GO:0016818,GO:0016887,GO:0017111,GO:0030983,GO:0032300,GO:0032991,GO:0033554,GO:0034641,GO:0042623,GO:0043170,GO:0044237,GO:…	len=788	ExpAA=0.00	First60=0.00	PredHel=0	Topology=o	OTHER	0.043696	0.001415	0.005418	0.949471	NA
WP_002366662.1	A0A6N0WHP1	Membrane	NA	HAD-IC family P-type ATPase OS=Enterococcus faecalis OX=1351 GN=GKQ55_05665 PE=4 SV=1	E. faecalis	NA	NA	NA	1.34698e+07	2.05348e+07	1.86778e+07	UPI0001E1A4E2	778	778	100	100	778	99.871	1578	-	len=778	ExpAA=200.24	First60=11.66	PredHel=9	Topology=o53-75i217-236o251-273i592-614o618-640i661-678o688-708i715-732o747-766i	OTHER	0.003895	0.00019	0.002691	0.993223	NA
WP_002366697.1	E2YCF7	Cytoplasmic	NA	Cysteine synthase OS=Enterococcus faecalis DAPTO 516 OX=749490 GN=cysK PE=3 SV=1	E. faecalis	metabolic process	NA	catalytic activity	2.57427e+08	2.33735e+08	1.47803e+08	UPI00019F349A	310	310	100	100	310	100	615	-	len=310	ExpAA=3.36	First60=0.00	PredHel=0	Topology=o	OTHER	0.005751	0.000571	0.000526	0.993152	NA
WP_002366913.1	A0A6I4Y2C2	Cytoplasmic	NA	Aminotransferase class V-fold PLP-dependent enzyme OS=Enterococcus faecalis OX=1351 GN=GTI81_09720 PE=3 SV=1	E. faecalis	NA	NA	NA	1.73549e+07	13379230	1.48643e+07	UPI000330093E	381	381	100	100	381	99.738	772	-	len=381	ExpAA=0.09	First60=0.00	PredHel=0	Topology=o	OTHER	0.027999	0.000909	0.002004	0.969088	NA
WP_002366997.1	C7D1S5	Membrane	NA	N-acetylglucosaminidase OS=Enterococcus faecalis T2 OX=565637 GN=EFBG_00458 PE=3 SV=1	E. faecalis	NA	NA	catalytic activity	9.24645e+06	1.29078e+07	7.3642e+06	UPI0001B1DA62	206	213	100	97	206	99.515	419	-	len=213	ExpAA=22.37	First60=22.02	PredHel=1	Topology=i21-43o	SP(Sec/SPI)	0.593301	0.009055	0.04003	0.357615	CS pos: 43-44. VLS-DS. Pr: 0.3727
WP_002367107.1	A0A6N0WG09	Membrane	NA	Rod shape-determining protein RodA OS=Enterococcus faecalis OX=1351 GN=GKQ55_09540 PE=4 SV=1	E. faecalis	NA	NA	NA	2.08136e+06	3.80723e+06	2.19333e+06	UPI0015803F56	395	395	100	100	395	97.975	778	-	len=395	ExpAA=210.19	First60=33.11	PredHel=10	Topology=i13-35o45-67i74-96o116-138i151-170o174-193i198-217o290-312i325-342o357-379i	OTHER	0.007057	0.000227	0.013082	0.979634	NA
WP_002367152.1	C7VAY3	Cytoplasmic	NA	FMN-dependent NADH-azoreductase OS=Enterococcus faecalis CH188 OX=565644 GN=azoR PE=3 SV=1	E. faecalis	metabolic process	NA	catalytic activity;nucleotide binding	4.86106e+07	6.87743e+07	7.08995e+07	UPI000005C5E6	208	208	100	100	208	100	430	-	len=208	ExpAA=0.00	First60=0.00	PredHel=0	Topology=o	OTHER	0.009453	0.000586	0.00089	0.989072	NA
WP_002367205.1	C7D0R1	Cytoplasmic	NA	Exodeoxyribonuclease III OS=Enterococcus faecalis T2 OX=565637 GN=EFBG_00094 PE=3 SV=1	E. faecalis	metabolic process;response to stimulus	NA	catalytic activity;DNA binding	2.33924e+07	2.21188e+07	1.22998e+07	UPI0001B1DC4D	257	251	98	100	251	100	528	GO:0003674,GO:0003824,GO:0003906,GO:0004518,GO:0004527,GO:0004529,GO:0004536,GO:0005575,GO:0005622,GO:0005623,GO:0005737,GO:0006139,GO:0006259,GO:0006281,GO:0006284,GO:0006725,GO:0006807,GO:0006950,GO:0006974,GO:0008150,GO:0008152,GO:0008296,GO:0008309,GO:0008311,GO:0008408,GO:0009987,GO:0016787,GO:0016788,GO:0016796,GO:0016895,GO:0033554,GO:0034641,GO:0043170,GO:0044237,GO:0044238,GO:0044260,GO:…	len=251	ExpAA=0.00	First60=0.00	PredHel=0	Topology=o	OTHER	0.005263	9.5e-05	0.000384	0.994257	NA
WP_002367214.1	A0A2S7LWK6	Cytoplasmic	NA	M42 family peptidase OS=Enterococcus faecalis OX=1351 GN=CUN08_15975 PE=3 SV=1	E. faecalis	NA	NA	NA	5.75356e+06	5.86048e+06	3.84709e+06	UPI0009336D26	353	360	100	98	353	100	727	-	len=360	ExpAA=0.01	First60=0.00	PredHel=0	Topology=o	OTHER	0.01145	0.002952	0.001526	0.984072	NA
WP_002367281.1	J6F5Y8	Cytoplasmic	NA	Uncharacterized protein OS=Enterococcus faecalis ERV73 OX=1134797 GN=HMPREF1340_02608 PE=4 SV=1	E. faecalis	NA	NA	NA	268845	498660	313511	UPI0001B1DD51	74	74	100	100	74	98.649	152	-	len=74	ExpAA=0.00	First60=0.00	PredHel=0	Topology=o	OTHER	0.045589	0.004956	0.002765	0.94669	NA
WP_002367304.1	V7ZLJ2	Cytoplasmic	NA	Biotin carboxyl carrier protein of acetyl-CoA carboxylase OS=Enterococcus faecalis PF3 OX=1410655 GN=T481_13815 PE=4 SV=1	E. faecalis	metabolic process	NA	catalytic activity	5.26626e+06	5.69542e+06	1587795	UPI0001B6FEAF	162	162	100	100	162	100	320	-	len=162	ExpAA=0.00	First60=0.00	PredHel=0	Topology=o	OTHER	0.00721	0.015397	0.000539	0.976854	NA
WP_002367386.1	E6GID9	Cytoplasmic	NA	tRNA pseudouridine synthase A OS=Enterococcus faecalis TX0027 OX=749498 GN=truA PE=3 SV=1	E. faecalis	metabolic process	NA	catalytic activity;RNA binding	2.46422e+06	2.39743e+06	2.27079e+06	UPI0001B2B629	246	246	100	100	246	99.187	504	-	len=246	ExpAA=0.11	First60=0.00	PredHel=0	Topology=o	OTHER	0.028397	0.001976	0.002771	0.966857	NA
WP_002367402.1	R3J2C9	Cytoplasmic	NA	Polyribonucleotide nucleotidyltransferase OS=Enterococcus faecalis EnGen0359 OX=1169307 GN=pnp PE=3 SV=1	E. faecalis	metabolic process	cytoplasm;membrane	catalytic activity;metal ion binding;RNA binding	5.31436e+07	8.09552e+07	3.29579e+07	UPI0001B2E64F	704	704	100	100	704	99.858	1415	GO:0003674,GO:0003676,GO:0003723,GO:0003729,GO:0003824,GO:0004654,GO:0005488,GO:0005575,GO:0005622,GO:0005623,GO:0005737,GO:0006139,GO:0006401,GO:0006402,GO:0006725,GO:0006807,GO:0008150,GO:0008152,GO:0009056,GO:0009057,GO:0009892,GO:0009987,GO:0010468,GO:0010605,GO:0010629,GO:0016070,GO:0016071,GO:0016740,GO:0016772,GO:0016779,GO:0019222,GO:0019439,GO:0034641,GO:0034655,GO:0043170,GO:0044237,GO:…	len=704	ExpAA=0.04	First60=0.03	PredHel=0	Topology=o	OTHER	0.008612	0.002685	0.001314	0.987389	NA
WP_002367472.1	Q82Z92	Cytoplasmic	NA	Probable succinyl-diaminopimelate desuccinylase OS=Enterococcus faecalis (strain ATCC 700802 / V583) OX=226185 GN=EF_3178 PE=4 SV=1	E. faecalis	metabolic process	NA	catalytic activity;metal ion binding	5.68467e+06	1.54205e+07	1.46076e+06	UPI000005C800	378	378	100	100	378	99.735	771	-	len=378	ExpAA=0.00	First60=0.00	PredHel=0	Topology=o	OTHER	0.003393	0.000172	0.000377	0.996059	NA
WP_002367571.1	A0A1X3ALU9	Cytoplasmic	NA	Cysteine--tRNA ligase OS=Enterococcus faecalis OX=1351 GN=cysS PE=3 SV=1	E. faecalis	metabolic process	cytoplasm	catalytic activity;metal ion binding;nucleotide binding	7.14569e+07	6.47947e+07	5.21086e+07	UPI0001A5C156	470	470	100	100	470	100	983	GO:0000166,GO:0001871,GO:0003674,GO:0003824,GO:0004812,GO:0004817,GO:0005488,GO:0005524,GO:0005575,GO:0005622,GO:0005623,GO:0005737,GO:0005829,GO:0006082,GO:0006139,GO:0006399,GO:0006412,GO:0006418,GO:0006423,GO:0006518,GO:0006520,GO:0006725,GO:0006807,GO:0008144,GO:0008150,GO:0008152,GO:0009058,GO:0009059,GO:0009986,GO:0009987,GO:0010467,GO:0016070,GO:0016874,GO:0016875,GO:0017076,GO:0019538,GO:…	len=470	ExpAA=0.30	First60=0.17	PredHel=0	Topology=o	OTHER	0.015593	0.000902	0.003107	0.980397	NA
WP_002367576.1	S4FCU2	Membrane	OG0000028	ABC transporter, substrate-binding protein OS=Enterococcus faecalis WKS-26-18-2 OX=1244144 GN=D351_02004 PE=3 SV=1	E. faecalis	transport	NA	metal ion binding	936595	942003	771130	UPI000352A926	317	317	100	100	317	99.685	647	-	len=317	ExpAA=15.42	First60=15.42	PredHel=1	Topology=i7-29o	LIPO(Sec/SPII)	0.000566	0.000303	0.998899	0.000232	CS pos: 23-24. LAS-CG. Pr: 0.9991
WP_002368026.1	C7CXQ7	Cytoplasmic	NA	Glutamyl-tRNA(Gln) amidotransferase subunit A OS=Enterococcus faecalis T2 OX=565637 GN=gatA PE=3 SV=1	E. faecalis	metabolic process	NA	catalytic activity;nucleotide binding	2.18209e+08	2.07027e+08	1.93037e+08	UPI000175BD70	489	489	100	100	489	99.796	993	-	len=489	ExpAA=0.09	First60=0.00	PredHel=0	Topology=o	OTHER	0.0121	0.000213	0.000261	0.987426	NA
WP_002368069.1	A0A6G3GDU0	Cytoplasmic	NA	SAM-dependent methyltransferase OS=Enterococcus faecalis OX=1351 GN=GUJ10_07035 PE=4 SV=1	E. faecalis	NA	NA	NA	2.88695e+06	3.20601e+06	2.32044e+06	UPI0001B6F678	187	187	100	100	187	98.93	375	-	len=187	ExpAA=0.00	First60=0.00	PredHel=0	Topology=o	OTHER	0.002338	0.000293	0.000266	0.997102	NA
WP_002368301.1	V7ZP68	Membrane	NA	Ferredoxin--NADP reductase OS=Enterococcus faecalis PF3 OX=1410655 GN=T481_05925 PE=3 SV=1	E. faecalis	metabolic process	membrane	catalytic activity;nucleotide binding	2.20246e+07	1.25925e+07	1.69954e+07	UPI0003D273E4	336	336	100	100	336	99.702	693	-	len=336	ExpAA=19.61	First60=19.55	PredHel=1	Topology=o10-28i	OTHER	0.007908	0.002213	0.001038	0.988841	NA
WP_002368523.1	A0A6N0W9P6	Cytoplasmic	NA	Collagenase-like protease OS=Enterococcus faecalis OX=1351 GN=GKQ55_12830 PE=4 SV=1	E. faecalis	NA	NA	NA	4.56501e+06	8.33069e+06	4.27236e+06	UPI000175BF76	415	415	100	100	415	99.759	864	-	len=415	ExpAA=0.05	First60=0.04	PredHel=0	Topology=o	OTHER	0.009577	0.002863	0.001503	0.986057	NA
WP_002368622.1	C7D0F3	Membrane	NA	PilT domain-containing protein OS=Enterococcus faecalis T2 OX=565637 GN=EFBG_02651 PE=3 SV=1	E. faecalis	NA	membrane	NA	1.05013e+06	2.30406e+06	446682	UPI0001B1DA5C	374	381	100	98	374	99.733	755	GO:0005575,GO:0005618,GO:0005623,GO:0030312,GO:0044464,GO:0071944	len=381	ExpAA=93.01	First60=39.48	PredHel=4	Topology=i7-29o44-66i78-100o105-127i	OTHER	0.278412	0.006782	0.047148	0.667659	NA
WP_002368983.1	E2YZP4	Cytoplasmic	NA	FeS assembly protein SufD OS=Enterococcus faecalis EnGen0311 OX=749509 GN=sufD PE=3 SV=1	E. faecalis	cell organization and biogenesis;metabolic process	NA	NA	1.0173e+08	9.64192e+07	6.41036e+07	UPI0001B2EDD2	428	428	100	100	428	99.766	879	-	len=428	ExpAA=0.01	First60=0.00	PredHel=0	Topology=o	OTHER	0.003939	0.000338	0.000424	0.995298	NA
WP_002369077.1	C9E2K7	Cytoplasmic	NA	Uncharacterized protein OS=Enterococcus phage phiEf11 OX=663241 GN=PHIEF11_0022 PE=4 SV=1	E. faecalis	NA	NA	NA	461518	404448	244491	UPI0001A5C289	57	57	100	100	57	100	115	NA	len=57	ExpAA=0.00	First60=0.00	PredHel=0	Topology=o	OTHER	0.009449	0.000384	0.002061	0.988105	NA
WP_002369082.1	A0A1X3BWF9	Cytoplasmic	NA	Phage transcriptional regulator, RinA family OS=Enterococcus faecalis OX=1351 GN=ELS84_2006 PE=4 SV=1	E. faecalis	NA	NA	NA	491656	359656	2.10509e+06	UPI0001A5C28E	126	126	100	100	126	100	254	NA	len=126	ExpAA=0.00	First60=0.00	PredHel=0	Topology=i	OTHER	0.002925	0.000143	0.000595	0.996337	NA
WP_002369083.1	E2YAH6	Cytoplasmic	NA	Peptidase, M23 family OS=Enterococcus faecalis DAPTO 516 OX=749490 GN=HMPREF9493_00673 PE=3 SV=1	E. faecalis	NA	NA	catalytic activity	8.62447e+07	4.76369e+07	7.41359e+07	UPI0001A5C28F	421	430	100	98	421	100	868	-	len=430	ExpAA=0.21	First60=0.00	PredHel=0	Topology=o	OTHER	0.098733	0.02403	0.057822	0.819415	NA
WP_002369384.1	E6IFF3	Cytoplasmic	NA	NADH oxidase OS=Enterococcus faecalis TX0645 OX=749510 GN=nox PE=4 SV=1	E. faecalis	cellular homeostasis;metabolic process;regulation of biological process	NA	catalytic activity;nucleotide binding	1.29437e+09	1.20201e+09	9.90581e+08	UPI0001A5BCF5	446	446	100	100	446	100	918	-	len=446	ExpAA=1.18	First60=1.07	PredHel=0	Topology=o	OTHER	0.115971	0.001434	0.014091	0.868504	NA
WP_002369401.1	E0HF98	Cytoplasmic	NA	3-dehydroquinate synthase OS=Enterococcus faecalis TX0411 OX=749506 GN=aroB PE=3 SV=1	E. faecalis	metabolic process	cytoplasm	catalytic activity;metal ion binding;nucleotide binding	4.13444e+07	7.63643e+07	2.99252e+07	UPI0001B2B1C9	358	358	100	100	358	99.721	721	-	len=358	ExpAA=2.57	First60=0.00	PredHel=0	Topology=o	OTHER	0.00929	0.000214	0.00054	0.989956	NA
WP_002369593.1	A0A4U4KTE9	Cytoplasmic	NA	DUF1027 domain-containing protein OS=Enterococcus faecalis OX=1351 GN=EY666_12165 PE=4 SV=1	E. faecalis	NA	NA	NA	1.1176e+06	1.60784e+06	1.62452e+06	UPI0001B2E38E	213	211	100	100	213	98.592	421	-	len=211	ExpAA=0.01	First60=0.00	PredHel=0	Topology=i	OTHER	0.003171	0.001293	0.001469	0.994068	NA
WP_002369614.1	X5NW90	Cytoplasmic	NA	Aldo/keto reductase family protein OS=Enterococcus faecalis CBRD01 OX=1400521 GN=P746_01554 PE=4 SV=1	E. faecalis	metabolic process	NA	catalytic activity	2.08139e+08	1.44928e+08	5.04066e+07	UPI0003C7C355	296	274	93	100	274	100	563	-	len=274	ExpAA=0.00	First60=0.00	PredHel=0	Topology=o	OTHER	0.010061	0.000731	0.001125	0.988084	NA
WP_002369907.1	A0A6B1XLK4	Cytoplasmic	NA	Recombinase RecT OS=Enterococcus faecalis OX=1351 GN=GUK39_04350 PE=4 SV=1	E. faecalis	NA	NA	NA	3.54116e+07	1.87946e+07	5.37264e+07	UPI000990D5A2	296	297	100	99	296	99.324	604	-	len=297	ExpAA=0.07	First60=0.01	PredHel=0	Topology=o	OTHER	0.00415	0.000897	0.000424	0.994529	NA
WP_002369911.1	C7VDX4	Extracytoplasmic	NA	Predicted protein OS=Enterococcus faecalis CH188 OX=565644 GN=EFNG_00853 PE=4 SV=1	E. faecalis	NA	NA	NA	7.95246e+06	7522497	5.43347e+06	UPI00019F381A	109	109	100	100	109	100	221	-	len=109	ExpAA=6.06	First60=6.06	PredHel=0	Topology=i	LIPO(Sec/SPII)	0.001224	5.8e-05	0.998497	0.000221	CS pos: 19-20. FTA-CG. Pr: 0.9991
WP_002370087.1	S4GQ26	Extracytoplasmic	NA	Periplasmic binding protein OS=Enterococcus faecalis WKS-26-18-2 OX=1244144 GN=D351_01698 PE=4 SV=1	E. faecalis	transport	NA	NA	4.95005e+07	2.54712e+07	3.85016e+07	UPI0001B2E648	317	317	100	100	317	99.685	642	GO:0005575,GO:0005623,GO:0030288,GO:0030313,GO:0031975,GO:0042597,GO:0044464	len=317	ExpAA=1.56	First60=1.55	PredHel=0	Topology=o	LIPO(Sec/SPII)	0.000888	6e-05	0.99892	0.000132	CS pos: 21-22. LSA-CQ. Pr: 0.9994
WP_002370135.1	E6ETW2	Membrane	NA	Hydrolase, alpha/beta domain protein OS=Enterococcus faecalis TX0630 OX=749508 GN=HMPREF9511_00237 PE=3 SV=1	E. faecalis	metabolic process	NA	catalytic activity	2.74425e+06	3.97272e+06	2.33316e+06	UPI00019F6AAB	337	337	100	100	337	99.407	692	-	len=337	ExpAA=22.59	First60=22.52	PredHel=1	Topology=i5-27o	OTHER	0.315779	0.004273	0.082631	0.597316	NA
WP_002370688.1	A0A0M2AF02	Cytoplasmic	NA	Endonuclease/exonuclease/phosphatase OS=Enterococcus faecalis EnGen0302 OX=1158660 GN=UMC_00985 PE=4 SV=1	E. faecalis	metabolic process	NA	catalytic activity	962619	2.11602e+06	565183	UPI0001B258A3	274	274	100	100	274	98.905	558	-	len=274	ExpAA=0.00	First60=0.00	PredHel=0	Topology=o	OTHER	0.003424	0.000251	0.0003	0.996025	NA
WP_002370731.1	A0A431H510	Cytoplasmic	NA	Primosomal protein DnaI OS=Enterococcus faecalis OX=1351 GN=DRJ71_10855 PE=4 SV=1	E. faecalis	NA	NA	NA	7.34247e+06	6.6998e+06	5.5641e+06	UPI0001F0DC4A	310	309	99	100	309	99.676	635	GO:0003674,GO:0003676,GO:0003677,GO:0003688,GO:0003690,GO:0005488,GO:0005575,GO:0005622,GO:0005623,GO:0005737,GO:0005886,GO:0006139,GO:0006259,GO:0006260,GO:0006261,GO:0006270,GO:0006725,GO:0006807,GO:0008150,GO:0008152,GO:0009058,GO:0009059,GO:0009987,GO:0016020,GO:0034641,GO:0034645,GO:0043170,GO:0043565,GO:0044237,GO:0044238,GO:0044249,GO:0044260,GO:0044424,GO:0044464,GO:0046483,GO:0071704,GO:…	len=309	ExpAA=0.20	First60=0.00	PredHel=0	Topology=o	OTHER	0.001822	0.000534	0.000354	0.997291	NA
WP_002370955.1	A0A0M2ATZ2	Cytoplasmic	NA	Uncharacterized protein OS=Enterococcus faecalis EnGen0354 OX=1169299 GN=WO5_02010 PE=4 SV=1	E. faecalis	NA	NA	NA	8.98868e+06	1.06787e+07	6.36314e+06	UPI0001A5BEF9	305	305	100	100	305	100	615	-	len=305	ExpAA=0.01	First60=0.00	PredHel=0	Topology=o	OTHER	0.00086	0.000227	0.000236	0.998677	NA
WP_002370959.1	E0HH51	Cytoplasmic	NA	Uncharacterized protein OS=Enterococcus faecalis TX0411 OX=749506 GN=HMPREF9509_02956 PE=4 SV=1	E. faecalis	NA	NA	NA	6.79494e+07	4.45216e+07	6.66051e+07	UPI0001A5BF5C	116	116	100	100	116	100	236	-	len=116	ExpAA=0.03	First60=0.00	PredHel=0	Topology=i	OTHER	0.002585	0.00025	0.000455	0.996711	NA
WP_002370962.1	Q833G2	Membrane	NA	Endolysin OS=Enterococcus faecalis (strain ATCC 700802 / V583) OX=226185 GN=EF_1992 PE=3 SV=1	E. faecalis	metabolic process	NA	catalytic activity	1.88898e+07	1.55034e+07	2.77654e+07	UPI000005C3AD	413	413	100	100	413	100	833	-	len=413	ExpAA=17.96	First60=17.93	PredHel=1	Topology=i5-24o	SP(Sec/SPI)	0.997624	0.000304	0.001644	0.000428	CS pos: 23-24. TFA-AK. Pr: 0.8591
WP_002372856.1	A0A0M2APL1	Membrane	NA	Peptidase_C39_2 domain-containing protein OS=Enterococcus faecalis EnGen0354 OX=1169299 GN=WO5_02863 PE=4 SV=1	E. faecalis	NA	NA	NA	3.10772e+06	3.75428e+06	1.80008e+06	UPI0002F29E86	255	258	100	99	255	99.216	525	-	len=258	ExpAA=17.51	First60=17.33	PredHel=1	Topology=i13-35o	SP(Sec/SPI)	0.60046	0.017752	0.057617	0.324171	CS pos: 39-40. SGG-FS. Pr: 0.1198
WP_002372966.1	A0A1X3AWX0	Cytoplasmic	NA	D-ribose pyranase OS=Enterococcus faecalis OX=1351 GN=rbsD PE=3 SV=1	E. faecalis	metabolic process	cytoplasm	catalytic activity	1.47849e+07	1.27185e+07	6.37469e+06	UPI0001B25AEC	131	131	100	100	131	100	270	-	len=131	ExpAA=0.01	First60=0.00	PredHel=0	Topology=i	OTHER	0.007465	0.000412	0.000905	0.991218	NA
WP_002373393.1	E6IB43	Cytoplasmic	NA	Transcriptional regulator, DeoR family OS=Enterococcus faecalis TX0645 OX=749510 GN=HMPREF9513_01507 PE=4 SV=1	E. faecalis	metabolic process;regulation of biological process	NA	DNA binding	14003632	1.48389e+07	1.42655e+07	UPI0001B2DF4D	252	252	100	100	252	100	515	-	len=252	ExpAA=0.04	First60=0.00	PredHel=0	Topology=o	OTHER	0.001897	0.000367	0.000258	0.997478	NA
WP_002373622.1	A0A3N3PF27	Cytoplasmic	NA	UDP-N-acetylmuramoylalanine--D-glutamate ligase OS=Enterococcus faecalis OX=1351 GN=murD PE=3 SV=1	E. faecalis	NA	NA	NA	9.90055e+06	2.10285e+07	5.92854e+06	UPI0001E717FE	456	456	100	100	456	99.342	928	-	len=456	ExpAA=1.57	First60=1.53	PredHel=0	Topology=o	OTHER	0.122792	0.002617	0.012333	0.862259	NA
WP_002373841.1	I6T9D9	Membrane	NA	Energy-coupling factor transporter transmembrane protein EcfT OS=Enterococcus hirae (strain ATCC 9790 / DSM 20160 / JCM 8729 / LMG 6399 / NBRC 3181 / NCIMB 6459 / NCDO 1258) OX=768486 GN=ecfT PE=3 SV=1	E. faecalis	transport	membrane	transporter activity	799014	1.32138e+06	1.0067e+06	UPI000267EA85	265	265	100	100	265	83.019	441	GO:0003674,GO:0005215,GO:0005575,GO:0005623,GO:0005886,GO:0006810,GO:0006811,GO:0006820,GO:0006855,GO:0008150,GO:0008509,GO:0008514,GO:0015075,GO:0015238,GO:0015711,GO:0015893,GO:0016020,GO:0022857,GO:0032217,GO:0032218,GO:0034220,GO:0035461,GO:0042221,GO:0042493,GO:0044464,GO:0050896,GO:0051179,GO:0051180,GO:0051234,GO:0055085,GO:0071702,GO:0071705,GO:0071944,GO:0090482,GO:0098656	len=265	ExpAA=96.67	First60=25.82	PredHel=4	Topology=o30-52i65-87o97-119i241-263o	OTHER	0.005451	0.000243	0.00135	0.992956	NA
WP_002373982.1	E0HBY0	Cytoplasmic	NA	Uncharacterized protein OS=Enterococcus faecalis TX0411 OX=749506 GN=HMPREF9509_01099 PE=4 SV=1	E. faecalis	NA	NA	NA	15716553	1.6341e+07	3.05365e+07	UPI0001E1A1C7	169	151	77	97	130	88.356	263	-	len=151	ExpAA=0.04	First60=0.01	PredHel=0	Topology=i	OTHER	0.002251	0.000105	0.000274	0.99737	NA
WP_002374494.1	U6RZ65	Membrane	NA	YbbR-like protein OS=Enterococcus faecalis VC1B-1 OX=1244143 GN=D350_01957 PE=4 SV=1	E. faecalis	NA	NA	NA	328337	613536	452024	UPI00019F68A0	387	387	100	100	387	99.742	768	GO:0008150,GO:0031279,GO:0031281,GO:0043085,GO:0044093,GO:0045761,GO:0045762,GO:0050790,GO:0051339,GO:0051349,GO:0065007,GO:0065009	len=387	ExpAA=18.91	First60=18.91	PredHel=1	Topology=i7-29o	SP(Sec/SPI)	0.837519	0.006361	0.147634	0.008485	CS pos: 28-29. ANA-TG. Pr: 0.5706
WP_002374853.1	E6IFH4	Cytoplasmic	NA	3-phosphoshikimate 1-carboxyvinyltransferase OS=Enterococcus faecalis TX0645 OX=749510 GN=aroA PE=3 SV=1	E. faecalis	metabolic process	cytoplasm	catalytic activity	3.92564e+07	8.05163e+07	2.21894e+07	UPI0001B2E49E	428	428	100	100	428	100	865	GO:0003674,GO:0003824,GO:0003866,GO:0006082,GO:0008150,GO:0008152,GO:0009058,GO:0009423,GO:0009987,GO:0016053,GO:0016740,GO:0016765,GO:0019752,GO:0043436,GO:0043648,GO:0043650,GO:0044237,GO:0044249,GO:0044281,GO:0044283,GO:0046394,GO:0046417,GO:0071704,GO:1901576	len=428	ExpAA=0.43	First60=0.02	PredHel=0	Topology=o	OTHER	0.030692	0.007395	0.008335	0.953578	NA
WP_002374887.1	R3GY44	Extracytoplasmic	NA	Peptidyl-prolyl cis-trans isomerase OS=Enterococcus faecalis EnGen0359 OX=1169307 GN=WOK_01649 PE=3 SV=1	E. faecalis	metabolic process	NA	catalytic activity	9.75154e+06	8245570	7.70816e+06	UPI000005C20E	249	249	100	100	249	100	509	-	len=249	ExpAA=3.60	First60=3.60	PredHel=0	Topology=o	LIPO(Sec/SPII)	0.000359	6.2e-05	0.99944	0.000139	CS pos: 21-22. LAG-CN. Pr: 0.9998
WP_002374954.1	E6IFU1	Cytoplasmic	NA	GTP cyclohydrolase 1 type 2 homolog OS=Enterococcus faecalis TX0645 OX=749510 GN=HMPREF9513_03197 PE=3 SV=1	E. faecalis	NA	NA	NA	2.62971e+06	2.67739e+06	2.39254e+06	UPI0001B2E571	372	372	100	100	372	100	774	GO:0005575,GO:0005622,GO:0005623,GO:0005737,GO:0044424,GO:0044464	len=372	ExpAA=0.00	First60=0.00	PredHel=0	Topology=o	OTHER	0.00285	0.000143	0.000282	0.996725	NA
WP_002375722.1	U6S743	Membrane	NA	Endolytic murein transglycosylase OS=Enterococcus faecalis VC1B-1 OX=1244143 GN=mltG PE=3 SV=1	E. faecalis	cell organization and biogenesis;metabolic process	membrane	catalytic activity	2.40701e+07	3.66619e+07	2.45894e+07	UPI0001A5BDB4	461	461	100	100	461	99.566	942	-	len=461	ExpAA=22.61	First60=0.00	PredHel=1	Topology=i104-126o	OTHER	0.016476	0.081485	0.007294	0.894746	NA
WP_002375902.1	S4F5S5	Cytoplasmic	NA	Putative HTH-type transcriptional repressor GlcR OS=Enterococcus faecalis WKS-26-18-2 OX=1244144 GN=D351_02901 PE=4 SV=1	E. faecalis	metabolic process;regulation of biological process	NA	DNA binding	646739	594072	561035	UPI000352D1E2	253	253	100	100	253	99.209	513	-	len=253	ExpAA=0.00	First60=0.00	PredHel=0	Topology=o	OTHER	0.008037	0.001575	0.000329	0.990058	NA
WP_002376589.1	E2YP83	Cytoplasmic	NA	Inosine-uridine preferring nucleoside hydrolase OS=Enterococcus faecalis DAPTO 512 OX=749489 GN=HMPREF9492_02244 PE=4 SV=1	E. faecalis	NA	NA	catalytic activity	571252	578874	517871	UPI0001B2B8F0	324	324	100	100	324	99.383	671	-	len=324	ExpAA=0.04	First60=0.01	PredHel=0	Topology=o	OTHER	0.026013	0.001338	0.002638	0.970011	NA
WP_002376912.1	A0A4V0DFX2	Cytoplasmic	NA	Asparagine--tRNA ligase OS=Enterococcus faecalis OX=1351 GN=asnS PE=3 SV=1	E. faecalis	NA	NA	NA	1.21927e+08	1.13716e+08	1.18896e+08	UPI0001B6DF57	444	450	100	99	444	99.55	914	GO:0005575,GO:0005622,GO:0005623,GO:0005737,GO:0044424,GO:0044464	len=450	ExpAA=0.06	First60=0.00	PredHel=0	Topology=o	OTHER	0.003221	0.000484	0.000611	0.995684	NA
WP_002377094.1	A0A1G1S9W5	Membrane	NA	ATPase OS=Enterococcus faecalis OX=1351 GN=BHU49_07280 PE=4 SV=1	E. faecalis	NA	membrane	nucleotide binding	2.14767e+07	4.70846e+07	2.94448e+07	UPI0008A574AB	901	901	100	100	901	99.778	1823	-	len=901	ExpAA=205.24	First60=0.03	PredHel=10	Topology=i61-83o87-106i251-270o285-307i686-703o708-730i750-772o803-825i838-860o870-892i	OTHER	0.004827	0.000519	0.000689	0.993966	NA
WP_002377298.1	E2YVG5	Cytoplasmic	NA	Oxidoreductase, short chain dehydrogenase/reductase family protein OS=Enterococcus faecalis EnGen0311 OX=749509 GN=HMPREF9512_01200 PE=3 SV=1	E. faecalis	metabolic process	NA	catalytic activity	8.70282e+06	9.74568e+06	8.59278e+06	UPI000005C2A0	262	262	100	100	262	99.237	527	-	len=262	ExpAA=0.46	First60=0.01	PredHel=0	Topology=o	OTHER	0.018764	0.002446	0.007291	0.971498	NA
WP_002378272.1	E2YVB7	Cytoplasmic	NA	DNA-binding helix-turn-helix protein OS=Enterococcus faecalis EnGen0311 OX=749509 GN=HMPREF9512_01103 PE=4 SV=1	E. faecalis	NA	NA	DNA binding;protein binding	3.06509e+06	2.45814e+06	2.08563e+06	UPI0001B2EE1A	293	293	100	100	293	99.659	586	-	len=293	ExpAA=0.04	First60=0.00	PredHel=0	Topology=o	OTHER	0.022547	0.001048	0.002033	0.974372	NA
WP_002378508.1	A0A4V0DEY2	Cytoplasmic	NA	2-C-methyl-D-erythritol 4-phosphate cytidylyltransferase OS=Enterococcus faecalis OX=1351 GN=ispD PE=4 SV=1	E. faecalis	NA	NA	NA	4.43165e+07	4.16809e+07	3.99091e+07	UPI0001B2E54D	234	234	100	100	234	99.573	484	-	len=234	ExpAA=0.00	First60=0.00	PredHel=0	Topology=o	OTHER	0.00359	0.000272	0.000718	0.99542	NA
WP_002379086.1	A0A4U4YQR6	Extracytoplasmic	NA	Uncharacterized protein OS=Enterococcus faecalis OX=1351 GN=FKY84_05695 PE=4 SV=1	E. faecalis	NA	NA	NA	2.85068e+07	3.42817e+07	1.46611e+07	UPI0001B6FDF5	305	305	100	100	305	99.344	614	-	len=305	ExpAA=3.10	First60=3.09	PredHel=0	Topology=o	LIPO(Sec/SPII)	0.00083	0.000159	0.998831	0.000181	CS pos: 19-20. LAA-CG. Pr: 0.9994
WP_002379176.1	A0A6L7I8D0	Cytoplasmic	NA	Iron-containing alcohol dehydrogenase OS=Enterococcus faecalis OX=1351 GN=GTI65_09205 PE=4 SV=1	E. faecalis	NA	NA	NA	257974	158956	206580	UPI0002EDE215	362	368	100	98	362	99.724	747	-	len=368	ExpAA=3.46	First60=0.00	PredHel=0	Topology=o	OTHER	0.002807	0.000224	0.000351	0.996619	NA
WP_002379682.1	A0A1X3AY88	Membrane	NA	CAP_assoc_N domain-containing protein OS=Enterococcus faecalis OX=1351 GN=ELS84_1086 PE=4 SV=1	E. faecalis	NA	NA	NA	662210	897346	553086	UPI0001F0A78D	379	374	99	100	374	100	775	-	len=374	ExpAA=19.82	First60=19.78	PredHel=1	Topology=i5-27o	SP(Sec/SPI)	0.758214	0.003667	0.059178	0.178941	CS pos: 27-28. FPA-EK. Pr: 0.1221
WP_002379684.1	E0HB33	Cytoplasmic	NA	Inositol monophosphatase family protein OS=Enterococcus faecalis TX0411 OX=749506 GN=HMPREF9509_00787 PE=4 SV=1	E. faecalis	metabolic process	NA	catalytic activity;metal ion binding	2.19972e+07	2.17142e+07	1.31967e+07	UPI0001B2B243	260	260	100	100	260	100	541	GO:0003674,GO:0003824,GO:0005975,GO:0006020,GO:0006066,GO:0006793,GO:0006796,GO:0007154,GO:0007165,GO:0008150,GO:0008152,GO:0008934,GO:0009056,GO:0009987,GO:0016311,GO:0016787,GO:0016788,GO:0016791,GO:0019637,GO:0019751,GO:0023052,GO:0042578,GO:0043647,GO:0044237,GO:0044238,GO:0044262,GO:0044281,GO:0044282,GO:0046164,GO:0046174,GO:0046434,GO:0046838,GO:0046855,GO:0050789,GO:0050794,GO:0050896,GO:…	len=260	ExpAA=0.13	First60=0.00	PredHel=0	Topology=o	OTHER	0.003873	0.000245	0.000578	0.995304	NA
WP_002379798.1	A0A6I1LTT5	Cytoplasmic	NA	HD domain-containing protein OS=Enterococcus faecalis OX=1351 GN=GUJ10_06715 PE=4 SV=1	E. faecalis	NA	NA	NA	8.6978e+06	1.02187e+07	5.54875e+06	UPI0001B6F4F5	196	196	100	100	196	100	401	-	len=196	ExpAA=0.01	First60=0.00	PredHel=0	Topology=o	OTHER	0.006376	0.007188	0.001044	0.985392	NA
WP_002379802.1	C7VEM9	Cytoplasmic	NA	Uncharacterized protein OS=Enterococcus faecalis CH188 OX=565644 GN=EFNG_02978 PE=4 SV=1	E. faecalis	NA	NA	NA	463774	579077	146428	UPI0001B1DB66	77	76	99	100	76	100	155	-	len=76	ExpAA=0.00	First60=0.00	PredHel=0	Topology=o	OTHER	0.008662	0.000457	0.001168	0.989713	NA
WP_002379861.1	U6S4E8	Cytoplasmic	NA	M protein trans-acting positive regulator OS=Enterococcus faecalis VC1B-1 OX=1244143 GN=D350_00198 PE=4 SV=1	E. faecalis	NA	NA	NA	5.0494e+06	4.12885e+06	4.15159e+06	UPI0001B2EB01	501	501	100	100	501	99.601	1023	-	len=501	ExpAA=1.59	First60=0.00	PredHel=0	Topology=o	OTHER	0.0023	0.000102	0.000325	0.997273	NA
WP_002380276.1	C7D3N9	Cytoplasmic	NA	DNA primase OS=Enterococcus faecalis T2 OX=565637 GN=dnaG PE=3 SV=1	E. faecalis	metabolic process	NA	catalytic activity;DNA binding;metal ion binding	6.28873e+06	5.95462e+06	6.06063e+06	UPI0001B1E231	628	628	100	100	628	99.841	1291	-	len=628	ExpAA=0.02	First60=0.00	PredHel=0	Topology=o	OTHER	0.044986	0.001159	0.000828	0.953028	NA
WP_002380347.1	A0A0M2ABK1	Extracytoplasmic	NA	Lipoprotein OS=Enterococcus faecalis EnGen0302 OX=1158660 GN=UMC_01628 PE=4 SV=1	E. faecalis	NA	NA	NA	1879308	2192026	712967	UPI000313B4D3	147	149	100	99	147	100	283	NA	len=149	ExpAA=6.94	First60=6.94	PredHel=0	Topology=o	LIPO(Sec/SPII)	0.001139	0.000251	0.998313	0.000297	CS pos: 22-23. IGA-CG. Pr: 0.9986
WP_002380858.1	E6GGH1	Cytoplasmic	NA	2',3'-cyclic-nucleotide 2'-phosphodiesterase/3'-nucleotidase OS=Enterococcus faecalis TX0027 OX=749498 GN=HMPREF9501_00011 PE=3 SV=1	E. faecalis	metabolic process	NA	catalytic activity;metal ion binding;nucleotide binding	3.43527e+06	7.44212e+06	2.18833e+06	UPI0001A5BE02	517	517	100	100	517	99.42	1055	-	len=517	ExpAA=0.00	First60=0.00	PredHel=0	Topology=o	OTHER	0.016307	0.003172	0.002523	0.977998	NA
WP_002381007.1	A0A6I4XVJ6	Cytoplasmic	NA	GTP cyclohydrolase 1 OS=Enterococcus faecalis OX=1351 GN=folE PE=3 SV=1	E. faecalis	NA	NA	NA	2.36491e+06	2.32387e+06	2.48223e+06	UPI0013239BEF	189	189	100	100	189	99.471	392	-	len=189	ExpAA=0.01	First60=0.00	PredHel=0	Topology=o	OTHER	0.002936	0.001929	0.000784	0.994352	NA
WP_002381060.1	A0A4U4CA26	Cytoplasmic	NA	Ribose-phosphate pyrophosphokinase OS=Enterococcus faecalis OX=1351 GN=prs PE=3 SV=1	E. faecalis	NA	NA	NA	1.35408e+08	1.46038e+08	1.2393e+08	UPI000005C7F1	323	323	100	100	323	99.69	656	-	len=323	ExpAA=0.01	First60=0.00	PredHel=0	Topology=o	OTHER	0.017917	0.001342	0.002387	0.978354	NA
WP_002381157.1	A0A2Z6BVW1	Cytoplasmic	NA	Ribokinase OS=Enterococcus faecalis OX=1351 GN=rbsK PE=3 SV=1	E. faecalis	NA	NA	NA	1.78512e+07	2.62734e+07	9.41229e+06	UPI0001B25D41	303	305	100	99	303	99.67	609	-	len=305	ExpAA=0.03	First60=0.00	PredHel=0	Topology=o	OTHER	0.049909	0.001121	0.002413	0.946558	NA
WP_002381196.1	E2YPR9	Membrane	NA	TPM_phosphatase domain-containing protein OS=Enterococcus faecalis DAPTO 512 OX=749489 GN=HMPREF9492_02475 PE=4 SV=1	E. faecalis	NA	membrane	NA	5783086	1.00749e+07	4.04634e+06	UPI0001CB2B33	428	428	100	100	428	99.533	870	-	len=428	ExpAA=46.17	First60=21.91	PredHel=2	Topology=i21-43o274-293i	OTHER	0.164898	0.001428	0.019331	0.814343	NA
WP_002381296.1	C7CY51	Cytoplasmic	NA	Transcriptional repressor NrdR OS=Enterococcus faecalis T2 OX=565637 GN=nrdR PE=3 SV=1	E. faecalis	metabolic process;regulation of biological process	NA	DNA binding;metal ion binding;nucleotide binding	2.37392e+06	2.49263e+06	2.3699e+06	UPI0001B1DE55	163	160	98	100	160	100	327	-	len=160	ExpAA=0.00	First60=0.00	PredHel=0	Topology=o	OTHER	0.018078	0.001277	0.011767	0.968879	NA
WP_002381303.1	C7V9I5	Membrane	NA	Extracellular solute-binding protein OS=Enterococcus faecalis CH188 OX=565644 GN=EFNG_02004 PE=4 SV=1	E. faecalis	transport	NA	NA	1.95487e+08	1.88981e+08	1.96051e+08	UPI0001B1D935	554	556	100	99	554	99.819	1123	-	len=556	ExpAA=16.21	First60=16.21	PredHel=1	Topology=i7-29o	LIPO(Sec/SPII)	0.002143	0.000264	0.997215	0.000378	CS pos: 22-23. LAA-CG. Pr: 0.9980
WP_002381331.1	C7V768	Cytoplasmic	NA	Replicative DNA helicase OS=Enterococcus faecalis CH188 OX=565644 GN=EFNG_02591 PE=3 SV=1	E. faecalis	metabolic process	NA	catalytic activity;DNA binding;nucleotide binding	5.26705e+06	4.91294e+06	4.94416e+06	UPI0001B2ED1A	460	455	99	100	455	99.78	918	GO:0003674,GO:0003678,GO:0003824,GO:0004386,GO:0005575,GO:0005622,GO:0005623,GO:0005737,GO:0005829,GO:0006139,GO:0006259,GO:0006260,GO:0006261,GO:0006268,GO:0006725,GO:0006807,GO:0006996,GO:0008150,GO:0008152,GO:0009058,GO:0009059,GO:0009987,GO:0016043,GO:0016462,GO:0016787,GO:0016817,GO:0016818,GO:0017111,GO:0032392,GO:0032508,GO:0034641,GO:0034645,GO:0043170,GO:0044237,GO:0044238,GO:0044249,GO:…	len=455	ExpAA=0.07	First60=0.00	PredHel=0	Topology=o	OTHER	0.00109	0.000332	0.000199	0.998379	NA
WP_002381336.1	X5NVG5	Cytoplasmic	NA	Pur operon repressor OS=Enterococcus faecalis CBRD01 OX=1400521 GN=P746_00937 PE=3 SV=1	E. faecalis	metabolic process;regulation of biological process	NA	DNA binding	9.31849e+06	1.09949e+07	7.66912e+06	UPI0001B1DA80	276	273	99	100	273	99.634	551	-	len=273	ExpAA=0.25	First60=0.01	PredHel=0	Topology=o	OTHER	0.010626	0.001063	0.001107	0.987205	NA
WP_002381338.1	J6CMU0	Cytoplasmic	NA	Bifunctional protein GlmU OS=Enterococcus faecalis ERV25 OX=1134788 GN=glmU PE=3 SV=1	E. faecalis	cell organization and biogenesis;metabolic process;regulation of biological process	cytoplasm	catalytic activity;metal ion binding	7.91625e+07	7.43358e+07	8.82128e+07	UPI000175C0B0	461	458	99	100	458	99.782	931	GO:0000270,GO:0000271,GO:0003674,GO:0003824,GO:0003977,GO:0005975,GO:0005976,GO:0006022,GO:0006023,GO:0006024,GO:0006629,GO:0006807,GO:0008150,GO:0008152,GO:0008610,GO:0008653,GO:0009058,GO:0009059,GO:0009103,GO:0009252,GO:0009273,GO:0009987,GO:0016051,GO:0016740,GO:0016772,GO:0016779,GO:0030203,GO:0033692,GO:0034637,GO:0034645,GO:0042546,GO:0043170,GO:0044036,GO:0044038,GO:0044085,GO:0044237,GO:…	len=458	ExpAA=0.01	First60=0.00	PredHel=0	Topology=o	OTHER	0.005481	0.000256	0.000724	0.993539	NA
WP_002381340.1	E2YW44	Cytoplasmic	NA	Holliday junction ATP-dependent DNA helicase RuvB OS=Enterococcus faecalis EnGen0311 OX=749509 GN=ruvB PE=3 SV=1	E. faecalis	cell communication;metabolic process;response to stimulus	NA	catalytic activity;DNA binding;nucleotide binding;RNA binding	1.21405e+06	1.28016e+06	2.35725e+06	UPI000005BCB9	338	338	100	100	338	100	689	-	len=338	ExpAA=0.04	First60=0.00	PredHel=0	Topology=o	OTHER	0.009055	0.001625	0.002322	0.986998	NA
WP_002381343.1	E0HE04	Membrane	NA	Uncharacterized protein OS=Enterococcus faecalis TX0411 OX=749506 GN=HMPREF9509_01846 PE=4 SV=1	E. faecalis	NA	membrane	NA	3.74892e+06	6.94728e+06	4.22612e+06	UPI0001E1A4A5	190	190	100	100	190	99.474	383	-	len=190	ExpAA=45.46	First60=30.53	PredHel=2	Topology=i7-29o53-75i	OTHER	0.248851	0.005878	0.138686	0.606585	NA
WP_002381345.1	X5NUE3	Cytoplasmic	NA	Uncharacterized protein OS=Enterococcus faecalis CBRD01 OX=1400521 GN=P746_01472 PE=4 SV=1	E. faecalis	NA	NA	NA	4.56461e+06	1.07749e+07	5.76663e+06	UPI0001B1DA88	62	59	95	100	59	100	117	-	len=59	ExpAA=0.00	First60=0.00	PredHel=0	Topology=o	OTHER	0.00647	0.001128	0.000757	0.991646	NA
WP_002381361.1	E0HE81	Cytoplasmic	NA	ABC transporter, ATP-binding protein OS=Enterococcus faecalis TX0411 OX=749506 GN=HMPREF9509_01923 PE=4 SV=1	E. faecalis	NA	NA	catalytic activity;nucleotide binding	1.59461e+07	3.05611e+07	2.33328e+07	UPI000005BD1F	522	522	100	100	522	100	1050	-	len=522	ExpAA=0.01	First60=0.00	PredHel=0	Topology=o	OTHER	0.004701	0.000693	0.000378	0.994228	NA
WP_002381364.1	A0A6I4XXU4	Cytoplasmic	NA	Energy-coupling factor transporter ATP-binding protein EcfA OS=Enterococcus faecalis OX=1351 GN=ecfA PE=3 SV=1	E. faecalis	NA	NA	NA	2.67693e+06	3.41823e+06	2.69094e+06	UPI0013281D8E	291	289	99	100	289	99.654	586	GO:0003674,GO:0005215,GO:0005575,GO:0005623,GO:0005886,GO:0006810,GO:0006811,GO:0006820,GO:0006855,GO:0008150,GO:0008509,GO:0008514,GO:0015075,GO:0015238,GO:0015711,GO:0015893,GO:0016020,GO:0022857,GO:0032217,GO:0032218,GO:0034220,GO:0035461,GO:0042221,GO:0042493,GO:0044464,GO:0050896,GO:0051179,GO:0051180,GO:0051234,GO:0055085,GO:0071702,GO:0071705,GO:0071944,GO:0090482,GO:0098656	len=289	ExpAA=0.00	First60=0.00	PredHel=0	Topology=o	OTHER	0.008437	0.001233	0.0003	0.990031	NA
WP_002381369.1	A0A0M2AFC5	Cytoplasmic	NA	NAD-dependent deacetylase OS=Enterococcus faecalis EnGen0302 OX=1158660 GN=UMC_00261 PE=4 SV=1	E. faecalis	NA	NA	nucleotide binding	1.3677e+06	1.20267e+06	1.15706e+06	UPI0001E703D5	237	237	100	100	237	99.156	488	-	len=237	ExpAA=0.14	First60=0.10	PredHel=0	Topology=o	OTHER	0.047938	0.069356	0.023104	0.859602	NA
WP_002381418.1	E0HAF6	Cytoplasmic	NA	Methyltransferase domain protein OS=Enterococcus faecalis TX0411 OX=749506 GN=HMPREF9509_00559 PE=4 SV=1	E. faecalis	metabolic process	NA	catalytic activity	9.78938e+06	1.01619e+07	1.08094e+07	UPI0001E1A493	262	229	87	100	229	100	463	-	len=229	ExpAA=0.17	First60=0.00	PredHel=0	Topology=o	OTHER	0.00534	0.000331	0.000719	0.993611	NA
WP_002381475.1	A0A059N4Z2	Cytoplasmic	NA	RelA/SpoT domain protein OS=Enterococcus faecalis 918 OX=1338519 GN=HMPREF2097_00508 PE=4 SV=1	E. faecalis	metabolic process	NA	NA	3.54169e+06	2.18499e+06	2.54892e+06	UPI000005C628	234	234	100	100	234	100	478	GO:0003674,GO:0003824,GO:0005575,GO:0005618,GO:0005623,GO:0005886,GO:0006139,GO:0006163,GO:0006725,GO:0006753,GO:0006793,GO:0006796,GO:0006807,GO:0006950,GO:0008150,GO:0008152,GO:0008728,GO:0008893,GO:0009116,GO:0009117,GO:0009119,GO:0009150,GO:0009259,GO:0009605,GO:0009987,GO:0009991,GO:0015969,GO:0016020,GO:0016740,GO:0016772,GO:0016778,GO:0016787,GO:0016788,GO:0016794,GO:0019637,GO:0019693,GO:…	len=234	ExpAA=0.01	First60=0.00	PredHel=0	Topology=o	OTHER	0.004256	0.00045	0.000653	0.99464	NA
WP_002381488.1	E2YEV9	Cytoplasmic	NA	Nicotinate phosphoribosyltransferase OS=Enterococcus faecalis DAPTO 516 OX=749490 GN=pncB PE=3 SV=1	E. faecalis	metabolic process	NA	catalytic activity	3.01128e+07	3.37621e+07	1.81262e+07	UPI000005C5FF	494	494	100	100	494	99.798	1030	-	len=494	ExpAA=0.01	First60=0.00	PredHel=0	Topology=o	OTHER	0.002646	0.000136	0.000372	0.996846	NA
WP_002381489.1	A0A1X3BYS5	Cytoplasmic	NA	NH(3)-dependent NAD(+) synthetase OS=Enterococcus faecalis OX=1351 GN=nadE PE=3 SV=1	E. faecalis	metabolic process	NA	catalytic activity;metal ion binding;nucleotide binding	4.24022e+07	3.79772e+07	4.04909e+07	UPI0001B6DEB0	275	275	100	100	275	100	562	GO:0003674,GO:0003824,GO:0005575,GO:0005622,GO:0005623,GO:0005737,GO:0006139,GO:0006725,GO:0006732,GO:0006733,GO:0006753,GO:0006793,GO:0006796,GO:0006807,GO:0008150,GO:0008152,GO:0008795,GO:0009058,GO:0009108,GO:0009117,GO:0009165,GO:0009435,GO:0009987,GO:0016874,GO:0016879,GO:0016880,GO:0018130,GO:0019359,GO:0019362,GO:0019363,GO:0019438,GO:0019637,GO:0019674,GO:0034641,GO:0034654,GO:0044237,GO:…	len=275	ExpAA=0.03	First60=0.01	PredHel=0	Topology=o	OTHER	0.003366	0.00635	0.000301	0.989983	NA
WP_002381535.1	E2YP37	Cytoplasmic	NA	Transcriptional regulator, Spx/MgsR family OS=Enterococcus faecalis DAPTO 512 OX=749489 GN=HMPREF9492_02197 PE=4 SV=1	E. faecalis	cellular homeostasis;regulation of biological process	NA	catalytic activity	373474	963002	218513	UPI0001B2B867	119	119	100	100	119	98.319	244	-	len=119	ExpAA=0.00	First60=0.00	PredHel=0	Topology=o	OTHER	0.008719	0.000336	0.004106	0.986838	NA
WP_002381543.1	S4F8T0	Cytoplasmic	NA	Band_7_1 domain-containing protein OS=Enterococcus faecalis WKS-26-18-2 OX=1244144 GN=D351_01506 PE=4 SV=1	E. faecalis	NA	NA	NA	6.37716e+06	1.02242e+07	3.85645e+06	UPI0003533663	412	410	99	100	410	99.512	853	-	len=410	ExpAA=0.17	First60=0.00	PredHel=0	Topology=o	OTHER	0.019591	0.000976	0.004155	0.975277	NA
WP_002381551.1	A0A4U3KJF0	Cytoplasmic	NA	XRE family transcriptional regulator (Fragment) OS=Enterococcus faecalis OX=1351 GN=EY666_18365 PE=4 SV=1	E. faecalis	NA	NA	NA	421873	461953	275426	UPI0010C19BB6	75	107	100	70	75	98.667	150	-	len=107	ExpAA=0.00	First60=0.00	PredHel=0	Topology=i	OTHER	0.00295	0.000451	0.000382	0.996217	NA
WP_002381593.1	U6S019	Cytoplasmic	NA	DNA polymerase III PolC-type OS=Enterococcus faecalis VC1B-1 OX=1244143 GN=polC PE=3 SV=1	E. faecalis	metabolic process	cytoplasm	catalytic activity;DNA binding	8.18485e+06	7.38159e+06	9.19003e+06	UPI000175BC10	1451	1451	100	100	1451	100	3019	GO:0005575,GO:0005622,GO:0005623,GO:0005737,GO:0044424,GO:0044464	len=1451	ExpAA=10.43	First60=0.01	PredHel=0	Topology=o	OTHER	0.001405	9e-05	0.00019	0.998316	NA
WP_002381711.1	C7VDY3	Cytoplasmic	NA	ABC transporter ATP-binding protein OS=Enterococcus faecalis CH188 OX=565644 GN=EFNG_00862 PE=4 SV=1	E. faecalis	NA	NA	catalytic activity;nucleotide binding	5.82633e+06	5.89061e+06	4.36671e+06	UPI0001A5BCC7	257	249	97	100	249	100	503	-	len=249	ExpAA=0.03	First60=0.00	PredHel=0	Topology=o	OTHER	0.009712	0.00042	0.000544	0.989324	NA
WP_002381776.1	A0A507J6M0	Cytoplasmic	NA	tRNA (guanine-N(1)-)-methyltransferase OS=Enterococcus faecalis OX=1351 GN=trmD PE=3 SV=1	E. faecalis	NA	NA	NA	8.87647e+06	9.85152e+06	8.01215e+06	UPI0001A5BE68	246	246	100	100	246	99.593	506	GO:0001510,GO:0003674,GO:0003824,GO:0006139,GO:0006396,GO:0006399,GO:0006400,GO:0006725,GO:0006807,GO:0008033,GO:0008150,GO:0008152,GO:0008168,GO:0008173,GO:0008175,GO:0008757,GO:0009019,GO:0009451,GO:0009987,GO:0010467,GO:0016070,GO:0016423,GO:0016740,GO:0016741,GO:0016772,GO:0016779,GO:0030488,GO:0032259,GO:0034470,GO:0034641,GO:0034660,GO:0043170,GO:0043412,GO:0043414,GO:0044237,GO:0044238,GO:…	len=246	ExpAA=0.01	First60=0.00	PredHel=0	Topology=o	OTHER	0.008478	0.000527	0.000881	0.990115	NA
WP_002381826.1	C7D305	Cytoplasmic	NA	Protein translocase subunit SecA OS=Enterococcus faecalis T2 OX=565637 GN=secA PE=3 SV=1	E. faecalis	transport	cytoplasm;membrane	metal ion binding;nucleotide binding	6.69365e+07	6.46688e+07	7.33504e+07	UPI0001B1E124	813	845	100	96	813	99.877	1674	GO:0000166,GO:0002790,GO:0003674,GO:0003824,GO:0005215,GO:0005488,GO:0005524,GO:0005575,GO:0005622,GO:0005623,GO:0005737,GO:0005829,GO:0005886,GO:0005887,GO:0006810,GO:0008104,GO:0008144,GO:0008150,GO:0008320,GO:0008565,GO:0009306,GO:0009987,GO:0015031,GO:0015399,GO:0015405,GO:0015440,GO:0015450,GO:0015462,GO:0015833,GO:0016020,GO:0016021,GO:0016462,GO:0016787,GO:0016817,GO:0016818,GO:0016887,GO:…	len=845	ExpAA=0.02	First60=0.00	PredHel=0	Topology=o	OTHER	0.002958	0.000517	0.000558	0.995968	NA
WP_002381831.1	A0A4Q1XF28	Membrane	NA	YtxH domain-containing protein OS=Enterococcus faecalis OX=1351 GN=CYQ48_00530 PE=4 SV=1	E. faecalis	NA	NA	NA	1.2632e+07	1.89259e+07	1.15381e+07	UPI00032F7C2C	195	195	100	100	195	99.487	368	-	len=195	ExpAA=21.32	First60=21.32	PredHel=1	Topology=i5-27o	SP(Sec/SPI)	0.602897	0.117809	0.177088	0.102205	CS pos: 30-31. KSG-KE. Pr: 0.1186
WP_002381850.1	E6GHP0	Cytoplasmic	NA	Carbonate dehydratase OS=Enterococcus faecalis TX0027 OX=749498 GN=cah PE=3 SV=1	E. faecalis	NA	NA	catalytic activity	1.39838e+06	1.52209e+06	933813	UPI0001F0B34C	237	232	98	100	232	99.569	484	-	len=232	ExpAA=0.00	First60=0.00	PredHel=0	Topology=o	OTHER	0.012803	0.000282	0.001602	0.985314	NA
WP_002381942.1	C7D412	Cytoplasmic	NA	Predicted protein OS=Enterococcus faecalis T2 OX=565637 GN=EFBG_01245 PE=4 SV=1	E. faecalis	NA	NA	DNA binding;protein binding	535070	525478	315493	UPI0001B1DFED	276	275	99	100	275	100	561	-	len=275	ExpAA=0.01	First60=0.00	PredHel=0	Topology=o	OTHER	0.003448	0.000263	0.000717	0.995572	NA
WP_002381953.1	C7VC21	Cytoplasmic	NA	Two component system response regulator OS=Enterococcus faecalis CH188 OX=565644 GN=EFNG_00200 PE=4 SV=1	E. faecalis	metabolic process;regulation of biological process;response to stimulus	NA	DNA binding	5.02987e+06	1.06172e+07	1.80614e+06	UPI0001B1DBF2	242	239	99	100	239	100	496	-	len=239	ExpAA=0.00	First60=0.00	PredHel=0	Topology=o	OTHER	0.002449	0.000287	0.000287	0.996977	NA
WP_002381957.1	J6DXN8	Membrane	NA	Uncharacterized protein OS=Enterococcus faecalis ERV41 OX=1134791 GN=HMPREF1334_01780 PE=4 SV=1	E. faecalis	NA	membrane	NA	5.89728e+07	5.86545e+07	5.42823e+07	UPI00019C6C2C	87	87	100	100	87	98.851	165	NA	len=87	ExpAA=58.45	First60=40.48	PredHel=3	Topology=o4-23i36-57o61-78i	OTHER	0.111292	0.005638	0.061781	0.821289	NA
WP_002381968.1	A0A1Q1FT94	Cytoplasmic	NA	Aspartate-semialdehyde dehydrogenase OS=Enterococcus faecalis OX=1351 GN=asd PE=3 SV=1	E. faecalis	metabolic process	cytoplasm	catalytic activity;nucleotide binding;protein binding	7.19359e+06	7.45298e+06	5.60064e+06	UPI0001B1E0CC	355	355	100	100	355	99.718	724	-	len=355	ExpAA=0.82	First60=0.82	PredHel=0	Topology=o	OTHER	0.029389	0.012846	0.003194	0.954572	NA
WP_002381974.1	S4F3K8	Membrane	NA	DUF2179 domain-containing protein OS=Enterococcus faecalis WKS-26-18-2 OX=1244144 GN=D351_02641 PE=4 SV=1	E. faecalis	NA	membrane	NA	172247	347544	257911	UPI000005C0AA	318	318	100	100	318	100	639	-	len=318	ExpAA=116.70	First60=23.04	PredHel=5	Topology=i17-36o61-83i90-112o117-139i159-178o	OTHER	0.179184	0.019341	0.012288	0.789187	NA
WP_002381980.1	R3L0J5	Cytoplasmic	NA	Probable DNA-directed RNA polymerase subunit delta OS=Enterococcus faecalis ATCC 6055 OX=1169311 GN=rpoE PE=3 SV=1	E. faecalis	metabolic process;regulation of biological process	NA	catalytic activity	2.41652e+07	3.08624e+07	8.81289e+06	UPI0001A5BD27	205	208	100	99	205	99.512	395	-	len=208	ExpAA=0.00	First60=0.00	PredHel=0	Topology=o	OTHER	0.003412	0.000163	0.000341	0.996084	NA
WP_002381991.1	D4EJZ9	Cytoplasmic	NA	Phosphoesterase OS=Enterococcus faecalis S613 OX=699185 GN=HMPREF9376_00963 PE=3 SV=1	E. faecalis	NA	NA	catalytic activity;metal ion binding	3.07504e+07	2.60201e+07	1.86884e+07	UPI0001B2BCAF	170	170	100	100	170	99.412	353	GO:0003674,GO:0005488,GO:0008270,GO:0043167,GO:0043169,GO:0046872,GO:0046914	len=170	ExpAA=0.04	First60=0.00	PredHel=0	Topology=o	OTHER	0.010236	0.000146	0.001905	0.987712	NA
WP_002382132.1	J6ALT1	Cytoplasmic	NA	Uncharacterized protein OS=Enterococcus faecalis ERV129 OX=1134787 GN=HMPREF1330_02655 PE=4 SV=1	E. faecalis	NA	NA	NA	1.45809e+07	1.78301e+07	7.19366e+06	UPI000005C095	145	145	100	100	145	100	293	-	len=145	ExpAA=0.00	First60=0.00	PredHel=0	Topology=o	OTHER	0.003736	0.000176	0.000496	0.995591	NA
WP_002382193.1	R3I936	Cytoplasmic	NA	Cro/CI family transcriptional regulator OS=Enterococcus faecalis ATCC 6055 OX=1169311 GN=WOU_01114 PE=4 SV=1	E. faecalis	NA	NA	DNA binding;protein binding	967909	937003	661865	UPI00032D8FA0	289	296	100	98	289	99.654	588	-	len=296	ExpAA=0.66	First60=0.00	PredHel=0	Topology=o	OTHER	0.010274	0.002168	0.003682	0.983877	NA
WP_002382263.1	A0A2S7M2S1	Extracytoplasmic	NA	Sugar ABC transporter substrate-binding protein OS=Enterococcus faecalis OX=1351 GN=CUN08_04465 PE=4 SV=1	E. faecalis	NA	NA	NA	2.28556e+08	2.261e+08	1.84322e+08	UPI00032D90C1	416	416	100	100	416	99.519	844	-	len=416	ExpAA=2.40	First60=2.39	PredHel=0	Topology=o	LIPO(Sec/SPII)	0.00179	0.000319	0.997654	0.000237	CS pos: 24-25. LTA-CG. Pr: 0.9978
WP_002382286.1	V7ZLP8	Cytoplasmic	NA	SAM-dependent methyltransferase OS=Enterococcus faecalis PF3 OX=1410655 GN=T481_13350 PE=4 SV=1	E. faecalis	metabolic process	NA	catalytic activity	6.3727e+06	9.00048e+06	2.66397e+06	UPI0003D2795B	238	258	100	92	238	99.58	481	GO:0001510,GO:0003674,GO:0003824,GO:0006139,GO:0006396,GO:0006399,GO:0006400,GO:0006725,GO:0006807,GO:0008033,GO:0008150,GO:0008152,GO:0008168,GO:0008173,GO:0008175,GO:0008757,GO:0009451,GO:0009987,GO:0010467,GO:0016070,GO:0016426,GO:0016429,GO:0016740,GO:0016741,GO:0030488,GO:0032259,GO:0034470,GO:0034641,GO:0034660,GO:0043170,GO:0043412,GO:0043414,GO:0044237,GO:0044238,GO:0044260,GO:0046483,GO:…	len=258	ExpAA=0.00	First60=0.00	PredHel=0	Topology=o	OTHER	0.007726	0.000547	0.000655	0.991072	NA
WP_002382324.1	A0A0M2ABV9	Cytoplasmic	NA	DegV family EDD domain-containing protein OS=Enterococcus faecalis EnGen0302 OX=1158660 GN=UMC_01529 PE=4 SV=1	E. faecalis	NA	NA	NA	4.44651e+07	38670178	38613921	UPI0001F0B3E5	282	282	100	100	282	99.645	562	-	len=282	ExpAA=0.09	First60=0.01	PredHel=0	Topology=o	OTHER	0.003781	0.0001	0.00038	0.995739	NA
WP_002382345.1	Q834K8	Extracytoplasmic	NA	Iron compound ABC transporter, iron compound-binding protein OS=Enterococcus faecalis (strain ATCC 700802 / V583) OX=226185 GN=EF_1641 PE=4 SV=1	E. faecalis	NA	NA	NA	1.91167e+07	2.25612e+07	1.70409e+07	UPI000005C270	319	342	100	93	319	100	640	-	len=342	ExpAA=3.59	First60=3.54	PredHel=0	Topology=o	LIPO(Sec/SPII)	0.017718	0.073106	0.879927	0.02925	CS pos: 44-45. LAG-CG. Pr: 0.8891
WP_002382369.1	C7D385	Membrane	NA	Signal peptidase I OS=Enterococcus faecalis T2 OX=565637 GN=EFBG_00968 PE=3 SV=1	E. faecalis	metabolic process	membrane	catalytic activity	2.15492e+06	2.29618e+06	1.79477e+06	UPI0001B1D9C5	170	184	100	92	170	99.412	348	-	len=184	ExpAA=22.23	First60=22.21	PredHel=1	Topology=i7-29o	OTHER	0.084564	0.002653	0.004079	0.908704	NA
WP_002382451.1	A0A125W9J5	Cytoplasmic	NA	Putative enoyl-[acyl-carrier-protein] reductase II OS=Enterococcus faecalis TX4248 OX=749495 GN=HMPREF9498_00448 PE=4 SV=1	E. faecalis	metabolic process	NA	catalytic activity	573988	614432	457548	UPI0001E1948F	325	332	100	100	332	97.892	660	-	len=332	ExpAA=4.67	First60=4.29	PredHel=0	Topology=o	OTHER	0.145154	0.01624	0.003565	0.835041	NA
WP_002382484.1	C7VED3	Cytoplasmic	NA	Nucleoid-associated protein EFNG_02882 OS=Enterococcus faecalis CH188 OX=565644 GN=EFNG_02882 PE=3 SV=1	E. faecalis	NA	cytoplasm	DNA binding	3.15259e+07	4.35205e+07	2.54307e+07	UPI0001B2B4B3	103	104	100	99	103	100	205	-	len=104	ExpAA=0.00	First60=0.00	PredHel=0	Topology=o	OTHER	0.006218	0.000857	0.000693	0.992232	NA
WP_002382497.1	R3J2Y4	Cytoplasmic	NA	Anaerobic ribonucleoside-triphosphate reductase OS=Enterococcus faecalis EnGen0359 OX=1169307 GN=WOK_02751 PE=4 SV=1	E. faecalis	metabolic process	NA	catalytic activity;metal ion binding;nucleotide binding	3.96758e+06	6.12627e+06	4.96074e+06	UPI000330FE30	727	727	100	100	727	99.725	1521	-	len=727	ExpAA=0.08	First60=0.00	PredHel=0	Topology=o	OTHER	0.002116	0.000222	0.000614	0.997048	NA
WP_002382713.1	A0A2S7M1U5	Cytoplasmic	NA	tRNA (Adenosine(37)-N6)-threonylcarbamoyltransferase complex dimerization subunit type 1 TsaB OS=Enterococcus faecalis OX=1351 GN=tsaB PE=4 SV=1	E. faecalis	NA	NA	NA	11945185	1.26163e+07	9.34852e+06	UPI00019C6E2E	251	251	100	100	251	100	520	GO:0002949,GO:0006139,GO:0006396,GO:0006399,GO:0006400,GO:0006725,GO:0006807,GO:0008033,GO:0008150,GO:0008152,GO:0009451,GO:0009987,GO:0010467,GO:0016070,GO:0034470,GO:0034641,GO:0034660,GO:0043170,GO:0043412,GO:0044237,GO:0044238,GO:0046483,GO:0070525,GO:0071704,GO:0090304,GO:1901360	len=251	ExpAA=0.90	First60=0.04	PredHel=0	Topology=o	OTHER	0.027298	0.001102	0.055605	0.915994	NA
WP_002382748.1	E6IC68	Cytoplasmic	NA	Transcriptional regulator, RpiR family OS=Enterococcus faecalis TX0645 OX=749510 GN=HMPREF9513_01791 PE=4 SV=1	E. faecalis	metabolic process;regulation of biological process	NA	DNA binding	1.1332e+06	1.37249e+06	984019	UPI0001F0D050	282	282	100	100	282	99.645	570	-	len=282	ExpAA=4.60	First60=0.00	PredHel=0	Topology=o	OTHER	0.005982	0.000947	0.000618	0.992453	NA
WP_002382763.1	A0A125W274	Membrane	NA	7TM-HD extracellular OS=Enterococcus faecalis TX4248 OX=749495 GN=HMPREF9498_02921 PE=4 SV=1	E. faecalis	NA	membrane	NA	759682	870441	714352	UPI0001E19B81	732	732	100	100	732	99.727	1513	-	len=732	ExpAA=163.86	First60=22.41	PredHel=7	Topology=i12-34o285-307i320-342o347-366i379-401o421-442i455-477o	OTHER	0.139429	0.000672	0.034343	0.825556	NA
WP_002382765.1	A0A1G1SCM0	Cytoplasmic	NA	DNA repair protein RecO OS=Enterococcus faecalis OX=1351 GN=recO PE=3 SV=1	E. faecalis	metabolic process;response to stimulus	NA	NA	75931.4	45003.5	106888	UPI0003307077	264	264	100	100	264	99.242	546	GO:0005575,GO:0005622,GO:0005623,GO:0006139,GO:0006259,GO:0006281,GO:0006302,GO:0006725,GO:0006807,GO:0006950,GO:0006974,GO:0008150,GO:0008152,GO:0009295,GO:0009987,GO:0033554,GO:0034641,GO:0043170,GO:0043226,GO:0043228,GO:0043229,GO:0043232,GO:0043590,GO:0044237,GO:0044238,GO:0044260,GO:0044424,GO:0044464,GO:0046483,GO:0050896,GO:0051716,GO:0071704,GO:0090304,GO:1901360	len=264	ExpAA=0.06	First60=0.03	PredHel=0	Topology=o	OTHER	0.001448	0.00012	0.000392	0.99804	NA
WP_002383131.1	E0HH78	Cytoplasmic	NA	Uncharacterized protein OS=Enterococcus faecalis TX0411 OX=749506 GN=HMPREF9509_02985 PE=4 SV=1	E. faecalis	NA	NA	NA	1.4332e+07	12355933	1.07977e+07	UPI00019C74F3	164	164	100	100	164	100	330	-	len=164	ExpAA=0.00	First60=0.00	PredHel=0	Topology=o	OTHER	0.00286	0.0002	0.000241	0.996698	NA
WP_002383195.1	A0A4U3MPH9	Extracytoplasmic	NA	WxL domain-containing protein OS=Enterococcus faecalis OX=1351 GN=EY666_02960 PE=4 SV=1	E. faecalis	NA	NA	NA	765217	1118559	521065	UPI0002DC3E32	252	252	100	100	252	99.603	502	-	len=252	ExpAA=7.12	First60=7.12	PredHel=0	Topology=o	SP(Sec/SPI)	0.99209	0.005417	0.001761	0.000732	CS pos: 27-28. ALA-VD. Pr: 0.9637
WP_002383201.1	A0A6I4XZ81	Cytoplasmic	NA	Rrf2 family transcriptional regulator OS=Enterococcus faecalis OX=1351 GN=GTI81_13625 PE=4 SV=1	E. faecalis	NA	NA	NA	1.86624e+06	1.66583e+06	1.3742e+06	UPI0001F0D2FA	158	141	89	99	140	99.286	281	-	len=141	ExpAA=0.00	First60=0.00	PredHel=0	Topology=o	OTHER	0.117427	0.00481	0.004532	0.873232	NA
WP_002383233.1	A0A2S7LYZ6	Cytoplasmic	NA	Uncharacterized protein OS=Enterococcus faecalis OX=1351 GN=CUN08_11515 PE=4 SV=1	E. faecalis	NA	NA	NA	518758	755840	367911	UPI000352F77E	101	101	100	100	101	99.01	206	-	len=101	ExpAA=0.00	First60=0.00	PredHel=0	Topology=o	OTHER	0.005593	0.000458	0.001044	0.992904	NA
WP_002383273.1	D4EW66	Membrane	NA	Cell shape-determining protein MreC OS=Enterococcus faecalis R712 OX=699186 GN=mreC PE=3 SV=1	E. faecalis	regulation of biological process	NA	NA	2.32571e+07	3.74074e+07	2.18613e+07	UPI000005C796	286	286	100	100	286	100	570	GO:0003674,GO:0005488,GO:0005515,GO:0005575,GO:0005623,GO:0005886,GO:0008150,GO:0008360,GO:0009273,GO:0009987,GO:0016020,GO:0022603,GO:0022604,GO:0030428,GO:0042546,GO:0043621,GO:0044085,GO:0044464,GO:0050789,GO:0050793,GO:0050794,GO:0051128,GO:0065007,GO:0065008,GO:0071554,GO:0071840,GO:0071944	len=286	ExpAA=20.28	First60=20.27	PredHel=1	Topology=o10-29i	SP(Sec/SPI)	0.592691	0.00352	0.321636	0.082152	CS pos: 29-30. TAA-QR. Pr: 0.1953
WP_002383336.1	A0A0M2AEU5	Membrane	NA	Preprotein translocase, YajC subunit OS=Enterococcus faecalis EnGen0302 OX=1158660 GN=UMC_00925 PE=3 SV=1	E. faecalis	NA	membrane	NA	1.28361e+07	2.47296e+07	20706365	UPI000005BFA6	125	132	100	95	125	100	251	-	len=132	ExpAA=20.02	First60=20.02	PredHel=1	Topology=o10-29i	OTHER	0.202141	0.018133	0.164219	0.615507	NA
WP_002383341.1	A0A6N0WID9	Cytoplasmic	NA	Diphosphomevalonate decarboxylase OS=Enterococcus faecalis OX=1351 GN=mvaD PE=4 SV=1	E. faecalis	NA	NA	NA	9.95038e+06	9.36081e+06	8.03513e+06	UPI001159E59E	331	341	100	97	331	99.396	684	-	len=341	ExpAA=1.36	First60=0.02	PredHel=0	Topology=o	OTHER	0.005466	0.000315	0.001068	0.993151	NA
WP_002383369.1	E0HCD8	Cytoplasmic	NA	Cof-like hydrolase OS=Enterococcus faecalis TX0411 OX=749506 GN=HMPREF9509_01272 PE=4 SV=1	E. faecalis	NA	NA	catalytic activity	2.95949e+07	2.92849e+07	2.0277e+07	UPI0001E1A585	289	289	100	100	289	99.654	586	-	len=289	ExpAA=0.16	First60=0.00	PredHel=0	Topology=o	OTHER	0.007365	0.001466	0.000648	0.990521	NA
WP_002383467.1	A0A0M2AEY6	Cytoplasmic	NA	Uncharacterized protein OS=Enterococcus faecalis EnGen0302 OX=1158660 GN=UMC_00139 PE=4 SV=1	E. faecalis	metabolic process	NA	catalytic activity;DNA binding	343282	626653	126270	UPI000005BCD1	226	206	91	100	206	100	419	-	len=206	ExpAA=0.00	First60=0.00	PredHel=0	Topology=o	OTHER	0.004376	0.000438	0.000728	0.994458	NA
WP_002383483.1	A0A6G3GGM4	Cytoplasmic	NA	Asp23/Gls24 family envelope stress response protein OS=Enterococcus faecalis OX=1351 GN=GUJ10_10965 PE=3 SV=1	E. faecalis	NA	NA	NA	1.95796e+08	1.84464e+08	1.23261e+08	UPI000353F729	170	170	100	100	170	99.412	335	-	len=170	ExpAA=0.02	First60=0.02	PredHel=0	Topology=o	OTHER	0.002421	0.000127	0.00032	0.997131	NA
WP_002383673.1	A0A1Q1FR09	Membrane	NA	Na+/H+ antiporter NhaC OS=Enterococcus faecalis OX=1351 GN=BZG32_01680 PE=4 SV=1	E. faecalis	transport	membrane	transporter activity	1.22727e+07	5.81161e+07	1.24335e+07	UPI0002FD8620	470	481	99	97	467	100	909	-	len=481	ExpAA=243.42	First60=32.51	PredHel=11	Topology=i23-45o49-68i88-110o125-147i152-174o208-227i270-289o333-355i368-390o419-441i448-470o	OTHER	0.003312	0.000211	0.008728	0.987749	NA
WP_002383688.1	A0A6G3GER9	Cytoplasmic	NA	MerR family transcriptional regulator OS=Enterococcus faecalis OX=1351 GN=GUJ10_08145 PE=4 SV=1	E. faecalis	NA	NA	NA	368574	220032	308469	UPI0009AD3E55	151	155	100	97	151	99.338	310	-	len=155	ExpAA=0.00	First60=0.00	PredHel=0	Topology=o	OTHER	0.004093	0.000371	0.000671	0.994864	NA
WP_002383730.1	A0A431H8I1	Cytoplasmic	NA	DNA topoisomerase OS=Enterococcus faecalis OX=1351 GN=DRJ71_06485 PE=3 SV=1	E. faecalis	NA	NA	NA	1.11529e+07	1.02422e+07	9.39884e+06	UPI000F8047E7	693	749	100	93	693	99.423	1424	-	len=749	ExpAA=0.18	First60=0.00	PredHel=0	Topology=o	OTHER	0.00164	0.00025	0.000431	0.997679	NA
WP_002383759.1	E0HGI2	Membrane	NA	Uncharacterized protein OS=Enterococcus faecalis TX0411 OX=749506 GN=HMPREF9509_02734 PE=4 SV=1	E. faecalis	NA	membrane	NA	676296	900288	638881	UPI0001E19B79	667	667	100	100	667	99.85	1346	-	len=667	ExpAA=270.82	First60=18.66	PredHel=13	Topology=i42-64o155-177i184-203o208-227i234-251o255-272i285-307o356-375i382-404o419-436i449-468o473-495i502-524o	OTHER	0.021841	0.000392	0.002331	0.975436	NA
WP_002383858.1	C7CZZ9	Cytoplasmic	NA	50S ribosomal protein L29 OS=Enterococcus faecalis T2 OX=565637 GN=rpmC PE=3 SV=1	E. faecalis	metabolic process	ribosome	structural molecule activity	1.98059e+07	2.3054e+07	2.23667e+07	UPI000175BD60	70	62	89	100	62	100	120	GO:0005575,GO:0005622,GO:0005623,GO:0005737,GO:0005829,GO:0005840,GO:0015934,GO:0022625,GO:0022626,GO:0032991,GO:0043226,GO:0043228,GO:0043229,GO:0043232,GO:0044391,GO:0044422,GO:0044424,GO:0044444,GO:0044445,GO:0044446,GO:0044464,GO:1990904	len=62	ExpAA=0.00	First60=0.00	PredHel=0	Topology=i	OTHER	0.008275	0.00443	0.001462	0.985832	NA
WP_002384041.1	C7D0K8	Cytoplasmic	NA	5-formyltetrahydrofolate cyclo-ligase OS=Enterococcus faecalis T2 OX=565637 GN=EFBG_00041 PE=3 SV=1	E. faecalis	NA	NA	catalytic activity;metal ion binding;nucleotide binding	2.03964e+06	618800	1.58254e+06	UPI0001B1DBE4	182	180	99	100	180	99.444	370	GO:0003674,GO:0003824,GO:0006082,GO:0006575,GO:0006725,GO:0006730,GO:0006732,GO:0006760,GO:0006807,GO:0008150,GO:0008152,GO:0009058,GO:0009108,GO:0009396,GO:0009987,GO:0016053,GO:0016874,GO:0016879,GO:0016882,GO:0018130,GO:0019438,GO:0019752,GO:0030272,GO:0034641,GO:0035999,GO:0042398,GO:0042558,GO:0042559,GO:0043436,GO:0043603,GO:0043604,GO:0044237,GO:0044249,GO:0044271,GO:0044281,GO:0044283,GO:…	len=180	ExpAA=0.51	First60=0.00	PredHel=0	Topology=o	OTHER	0.003874	0.000417	0.000393	0.995315	NA
WP_002384070.1	E2YHD1	Cytoplasmic	NA	Transcription termination/antitermination protein NusG OS=Enterococcus faecalis DAPTO 516 OX=749490 GN=nusG PE=3 SV=1	E. faecalis	metabolic process;regulation of biological process	NA	NA	1.15026e+07	2.15365e+07	4.99756e+06	UPI000005C65D	181	181	100	100	181	100	370	GO:0005575,GO:0005622,GO:0005623,GO:0005737,GO:0005829,GO:0006355,GO:0008150,GO:0009889,GO:0010468,GO:0010556,GO:0019219,GO:0019222,GO:0031323,GO:0031326,GO:0044424,GO:0044444,GO:0044464,GO:0050789,GO:0050794,GO:0051171,GO:0051252,GO:0060255,GO:0065007,GO:0080090,GO:1903506,GO:2000112,GO:2001141	len=181	ExpAA=0.02	First60=0.00	PredHel=0	Topology=o	OTHER	0.010859	0.000855	0.002269	0.986016	NA
WP_002384084.1	E6IAW9	Cytoplasmic	NA	Hydrolase, NUDIX family OS=Enterococcus faecalis TX0645 OX=749510 GN=HMPREF9513_01433 PE=4 SV=1	E. faecalis	NA	NA	catalytic activity	1.04352e+06	1.00285e+06	827244	UPI0001E194A9	279	279	100	100	279	99.642	578	-	len=279	ExpAA=0.00	First60=0.00	PredHel=0	Topology=o	OTHER	0.011722	0.000183	0.001451	0.986644	NA
WP_002384107.1	E6GM98	Cytoplasmic	NA	FemAB family protein OS=Enterococcus faecalis TX0027 OX=749498 GN=HMPREF9501_02064 PE=3 SV=1	E. faecalis	metabolic process	NA	catalytic activity	8.85601e+06	9.18893e+06	7.0675e+06	UPI00019F6AC8	401	401	100	100	401	99.751	836	-	len=401	ExpAA=6.92	First60=0.06	PredHel=0	Topology=o	OTHER	0.011585	0.000376	0.000998	0.987041	NA
WP_002384134.1	V7ZQ15	Membrane	NA	GTPase OS=Enterococcus faecalis PF3 OX=1410655 GN=T481_05575 PE=4 SV=1	E. faecalis	NA	membrane	NA	968603	1.62562e+06	662599	UPI0003D2744E	236	244	100	97	236	99.576	472	-	len=244	ExpAA=37.44	First60=0.00	PredHel=1	Topology=i114-136o	OTHER	0.007423	0.003888	0.000696	0.987993	NA
WP_002384145.1	E6I8L9	Cytoplasmic	NA	Hydrolase_4 domain-containing protein OS=Enterococcus faecalis TX0645 OX=749510 GN=HMPREF9513_00616 PE=4 SV=1	E. faecalis	NA	NA	catalytic activity	2.08491e+07	2.40978e+07	1.13024e+07	UPI0001F0D343	257	257	100	100	257	99.611	531	GO:0003674,GO:0003824,GO:0005575,GO:0006629,GO:0008150,GO:0008152,GO:0016020,GO:0016298,GO:0016787,GO:0016788,GO:0044238,GO:0071704	len=257	ExpAA=2.82	First60=0.00	PredHel=0	Topology=o	OTHER	0.007903	0.000931	0.003175	0.987991	NA
WP_002384290.1	A0A6G7PNJ5	Membrane	NA	Zinc metallopeptidase OS=Enterococcus faecalis OX=1351 GN=G7X26_09230 PE=4 SV=1	E. faecalis	NA	NA	NA	409168	644924	590534	UPI0013F45627	234	234	100	100	234	99.145	469	-	len=234	ExpAA=89.05	First60=21.53	PredHel=4	Topology=o10-32i123-145o150-172i201-223o	SP(Sec/SPI)	0.479731	0.014267	0.07494	0.431061	CS pos: 27-28. ASA-YV. Pr: 0.3368
WP_002384299.1	O88080	Cytoplasmic	NA	Putative glycosyl transferase OS=Enterococcus faecalis OX=1351 PE=4 SV=1	E. faecalis	NA	NA	catalytic activity	664074	594419	795798	UPI00000B4013	194	237	100	82	194	98.969	401	-	len=237	ExpAA=0.14	First60=0.01	PredHel=0	Topology=o	OTHER	0.003519	0.000225	0.000346	0.99591	NA
WP_002384322.1	A0A1X3BZZ2	Cytoplasmic	NA	Aminoacyltransferase FemA OS=Enterococcus faecalis OX=1351 GN=ELS84_0760 PE=3 SV=1	E. faecalis	metabolic process	NA	catalytic activity;nucleotide binding	3.34295e+07	3.07102e+07	3.60851e+07	UPI0001B6DFE4	415	426	100	97	415	99.759	858	-	len=426	ExpAA=0.09	First60=0.00	PredHel=0	Topology=o	OTHER	0.007176	0.000803	0.000902	0.991119	NA
WP_002384358.1	A0A0M2AU37	Cytoplasmic	NA	SPP1 family phage portal protein OS=Enterococcus faecalis EnGen0354 OX=1169299 GN=WO5_02007 PE=4 SV=1	E. faecalis	NA	NA	NA	4.99426e+07	3.01443e+07	8.34689e+07	UPI00019F3835	495	495	100	100	495	100	1021	-	len=495	ExpAA=0.00	First60=0.00	PredHel=0	Topology=o	OTHER	0.003038	0.000402	0.000465	0.996095	NA
WP_002384360.1	E0HH40	Cytoplasmic	NA	Phage head morphogenesis protein, SPP1 gp7 family OS=Enterococcus faecalis TX0411 OX=749506 GN=HMPREF9509_02945 PE=4 SV=1	E. faecalis	NA	NA	NA	8.50764e+06	3.08568e+06	2.11765e+07	UPI00019F3836	585	585	100	100	585	100	1200	-	len=585	ExpAA=0.12	First60=0.00	PredHel=0	Topology=o	OTHER	0.003161	0.000651	0.000674	0.995514	NA
WP_002384367.1	R3KIZ8	Cytoplasmic	NA	Phage minor structural protein OS=Enterococcus faecalis ATCC 6055 OX=1169311 GN=WOU_01765 PE=4 SV=1	E. faecalis	NA	NA	NA	1.15673e+07	1.24549e+07	1.59411e+07	UPI000330384C	930	935	100	99	930	99.785	1912	-	len=935	ExpAA=0.12	First60=0.00	PredHel=0	Topology=o	OTHER	0.013554	0.000731	0.001537	0.984178	NA
WP_002384448.1	J6R373	Membrane	NA	Uncharacterized protein OS=Enterococcus faecalis ERV85 OX=1134799 GN=HMPREF1342_02576 PE=4 SV=1	E. faecalis	NA	membrane	NA	3.08927e+06	5.62479e+06	4.54942e+06	UPI00019C726D	164	164	100	100	164	99.39	321	-	len=164	ExpAA=22.00	First60=22.00	PredHel=1	Topology=o26-48i	OTHER	0.003523	0.00013	0.001428	0.994919	NA
WP_002384450.1	S4CLA2	Membrane	NA	DD-transpeptidase OS=Enterococcus faecalis 02-MB-BW-10 OX=1260363 GN=D927_01136 PE=4 SV=1	E. faecalis	NA	membrane	catalytic activity	1.38332e+07	1.90215e+07	1.01129e+07	UPI0003536F77	804	801	99	100	803	99.004	1624	-	len=801	ExpAA=30.39	First60=24.16	PredHel=1	Topology=i44-66o	OTHER	0.00301	7.7e-05	0.002778	0.994135	NA
WP_002384508.1	U6S1J3	Cytoplasmic	NA	Thymidylate synthase OS=Enterococcus faecalis VC1B-1 OX=1244143 GN=thyA PE=3 SV=1	E. faecalis	metabolic process	cytoplasm	catalytic activity	9.02824e+06	1.19844e+07	4.832e+06	UPI0001B2EC22	315	315	100	100	315	99.365	658	GO:0003674,GO:0003824,GO:0004799,GO:0006139,GO:0006725,GO:0006753,GO:0006793,GO:0006796,GO:0006807,GO:0008150,GO:0008152,GO:0008168,GO:0009058,GO:0009117,GO:0009165,GO:0009262,GO:0009263,GO:0009265,GO:0009394,GO:0009987,GO:0016740,GO:0016741,GO:0018130,GO:0019438,GO:0019637,GO:0019692,GO:0032259,GO:0034641,GO:0034654,GO:0042083,GO:0044237,GO:0044238,GO:0044249,GO:0044271,GO:0044281,GO:0046385,GO:…	len=315	ExpAA=0.21	First60=0.00	PredHel=0	Topology=o	OTHER	0.002676	0.000371	0.000601	0.996352	NA
WP_002384606.1	E2YBR4	Membrane	NA	Peptidase propeptide and YPEB domain protein OS=Enterococcus faecalis DAPTO 516 OX=749490 GN=HMPREF9493_01005 PE=4 SV=1	E. faecalis	NA	NA	NA	7.1231e+07	8.25323e+07	5.02792e+07	UPI00000B3A5D	166	176	100	94	166	100	332	NA	len=176	ExpAA=20.40	First60=20.40	PredHel=1	Topology=o15-34i	LIPO(Sec/SPII)	0.002529	0.00023	0.995729	0.001512	CS pos: 31-32. LAS-CG. Pr: 0.9962
WP_002384665.1	J6NS73	Extracytoplasmic	NA	DUF5067 domain-containing protein (Fragment) OS=Enterococcus faecalis ERV25 OX=1134788 GN=HMPREF1331_01531 PE=4 SV=1	E. faecalis	NA	NA	NA	1.87282e+06	3.03339e+06	1.21656e+06	UPI00027C8E51	182	176	95	98	173	100	358	-	len=176	ExpAA=0.00	First60=0.00	PredHel=0	Topology=o	LIPO(Sec/SPII)	0.185217	0.004856	0.806021	0.003906	CS pos: 12-13. LSA-CS. Pr: 0.8019
WP_002384756.1	A0A2S7M3W0	Cytoplasmic	NA	Galactokinase OS=Enterococcus faecalis OX=1351 GN=galK PE=3 SV=1	E. faecalis	NA	NA	NA	293321	280239	206047	UPI00032DCB79	387	387	100	100	387	99.483	792	GO:0005975,GO:0005996,GO:0006012,GO:0008150,GO:0008152,GO:0019318,GO:0044238,GO:0044281,GO:0071704	len=387	ExpAA=0.27	First60=0.24	PredHel=0	Topology=o	OTHER	0.007408	0.000543	0.00579	0.986258	NA
WP_002384831.1	C7V8M5	Membrane	NA	Uncharacterized protein OS=Enterococcus faecalis CH188 OX=565644 GN=EFNG_01694 PE=4 SV=1	E. faecalis	NA	membrane	NA	1.7745e+06	2.22505e+06	2024155	UPI0001B25717	205	221	100	93	205	99.512	405	NA	len=221	ExpAA=45.53	First60=20.08	PredHel=2	Topology=i40-62o85-107i	OTHER	0.002016	0.00012	0.033879	0.963985	NA
WP_002384854.1	A0A4U3NQX1	Cytoplasmic	NA	UPF0210 protein DVW06_10725 OS=Enterococcus sp. ARL09-542 OX=2233534 GN=DVW06_10725 PE=3 SV=1	E. faecalis	NA	NA	NA	355835	550169	265824	UPI0001B6B7A2	449	447	100	100	449	87.751	795	-	len=447	ExpAA=0.03	First60=0.00	PredHel=0	Topology=o	OTHER	0.022029	0.000822	0.003315	0.973834	NA
WP_002385065.1	A0A6I4XRL7	Membrane	NA	Folate family ECF transporter S component OS=Enterococcus faecalis OX=1351 GN=GTI81_01645 PE=4 SV=1	E. faecalis	NA	NA	NA	4.42581e+06	4.46608e+06	3.37928e+06	UPI0003FC978A	179	182	100	98	179	99.441	351	-	len=182	ExpAA=108.60	First60=38.26	PredHel=5	Topology=o15-33i40-62o77-99i108-130o141-163i	OTHER	0.089463	0.000818	0.004003	0.905716	NA
WP_002385216.1	U6S038	Cytoplasmic	NA	Signal recognition particle receptor FtsY OS=Enterococcus faecalis VC1B-1 OX=1244143 GN=ftsY PE=3 SV=1	E. faecalis	cell organization and biogenesis;transport	cytoplasm;membrane	catalytic activity;nucleotide binding	2.13258e+07	3.78613e+07	1.73049e+07	UPI00019F3BB6	442	442	100	100	442	100	870	-	len=442	ExpAA=0.02	First60=0.00	PredHel=0	Topology=o	OTHER	0.009731	0.003525	0.002001	0.984742	NA
WP_002385230.1	A0A4V0HHR3	Membrane	NA	Signal peptidase I OS=Enterococcus faecalis OX=1351 GN=sipT PE=3 SV=1	E. faecalis	NA	NA	NA	8.41379e+06	7.78869e+06	3.53928e+06	UPI0002D56056	178	178	100	100	178	98.876	360	-	len=178	ExpAA=16.55	First60=16.52	PredHel=1	Topology=i7-26o	SP(Sec/SPI)	0.704477	0.016468	0.014129	0.264926	CS pos: 33-34. VNG-SS. Pr: 0.2988
WP_002385249.1	S4C8M0	Cytoplasmic	NA	Universal stress protein OS=Enterococcus faecalis 02-MB-BW-10 OX=1260363 GN=D927_01460 PE=3 SV=1	E. faecalis	response to stimulus	cytoplasm	NA	2.27163e+07	2.45951e+07	1.31156e+07	UPI000005C77C	151	151	100	100	151	100	310	-	len=151	ExpAA=0.02	First60=0.02	PredHel=0	Topology=o	OTHER	0.001787	0.000436	0.000255	0.997522	NA
WP_002385270.1	A0A1Q1FXB2	Cytoplasmic	NA	Uncharacterized protein OS=Enterococcus faecalis OX=1351 GN=BZG32_14085 PE=4 SV=1	E. faecalis	NA	NA	NA	964964	1.33825e+06	204732	UPI00097E2795	120	123	100	98	120	98.333	243	-	len=123	ExpAA=0.00	First60=0.00	PredHel=0	Topology=o	OTHER	0.00206	7.2e-05	0.000171	0.997697	NA
WP_002385276.1	A0A3N3H8U5	Cytoplasmic	OG0000000	ABC transporter ATP-binding protein OS=Enterococcus faecalis OX=1351 GN=CYQ48_12820 PE=4 SV=1	E. faecalis	NA	NA	NA	1.11211e+07	1.29174e+07	1.47073e+07	UPI000933AC09	350	377	100	93	350	99.714	711	-	len=377	ExpAA=0.87	First60=0.42	PredHel=0	Topology=o	OTHER	0.016675	0.000333	0.000986	0.982006	NA
WP_002385351.1	S4F087	Membrane	NA	Drug resistance MFS transporter, drug:H+ antiporter-2 family OS=Enterococcus faecalis WKS-26-18-2 OX=1244144 GN=D351_02974 PE=3 SV=1	E. faecalis	transport	membrane	transporter activity	126230	324109	206646	UPI0001CB2C91	505	505	100	100	505	99.802	1007	-	len=505	ExpAA=286.82	First60=22.58	PredHel=13	Topology=i33-55o70-92i99-118o128-150i157-179o189-206i213-235o245-264i285-307o322-344i351-370o375-397i468-490o	OTHER	0.029004	0.001229	0.005809	0.963958	NA
WP_002385467.1	A0A6M1FJ62	Cytoplasmic	NA	Glutamate-5-semialdehyde dehydrogenase OS=Enterococcus faecalis OX=1351 GN=G5T22_07810 PE=4 SV=1	E. faecalis	NA	NA	NA	1.55933e+07	18591908	1.60543e+07	UPI0001B6FFAC	415	417	100	99	415	99.277	851	GO:0003674,GO:0003824,GO:0004350,GO:0008150,GO:0008152,GO:0016491,GO:0016620,GO:0016903,GO:0055114	len=417	ExpAA=0.01	First60=0.00	PredHel=0	Topology=o	OTHER	0.011604	0.019355	0.001001	0.96804	NA
WP_002385835.1	A0A6M1FJG4	Cytoplasmic	NA	Bifunctional hydroxymethylpyrimidine kinase/phosphomethylpyrimidine kinase OS=Enterococcus faecalis OX=1351 GN=G5T22_02425 PE=4 SV=1	E. faecalis	NA	NA	NA	2.44816e+07	1.91963e+07	1.30619e+07	UPI0003537027	278	278	100	100	278	99.64	563	-	len=278	ExpAA=0.24	First60=0.01	PredHel=0	Topology=o	OTHER	0.034805	0.003089	0.006716	0.95539	NA
WP_002385983.1	A0A6M1FLZ6	Membrane	NA	LytR family transcriptional regulator OS=Enterococcus faecalis OX=1351 GN=G5T22_10025 PE=4 SV=1	E. faecalis	NA	NA	NA	8.85751e+06	1.43192e+07	6.6163e+06	UPI0001F0AF17	302	303	99	99	301	100	612	-	len=303	ExpAA=21.40	First60=21.32	PredHel=1	Topology=i7-29o	OTHER	0.255306	0.001162	0.124175	0.619357	NA
WP_002385984.1	J6BH51	Cytoplasmic	NA	DNA-binding helix-turn-helix protein OS=Enterococcus faecalis ERV129 OX=1134787 GN=HMPREF1330_00830 PE=4 SV=1	E. faecalis	NA	NA	DNA binding;protein binding	1.12155e+08	9.16942e+07	7.05047e+07	UPI00019C6962	282	282	100	100	282	99.645	560	-	len=282	ExpAA=0.04	First60=0.00	PredHel=0	Topology=o	OTHER	0.040565	0.00065	0.007193	0.951592	NA
WP_002386045.1	A0A6I1LS11	Cytoplasmic	NA	Dihydroorotate dehydrogenase OS=Enterococcus faecalis OX=1351 GN=pyrD PE=3 SV=1	E. faecalis	NA	NA	NA	9.39183e+06	1.05842e+07	4.92713e+06	UPI00019CD25C	322	322	100	100	322	100	660	GO:0003674,GO:0003824,GO:0004152,GO:0005575,GO:0005622,GO:0005623,GO:0005737,GO:0006139,GO:0006206,GO:0006207,GO:0006725,GO:0006807,GO:0008150,GO:0008152,GO:0009058,GO:0009112,GO:0009987,GO:0016491,GO:0016627,GO:0016635,GO:0018130,GO:0019856,GO:0034641,GO:0044237,GO:0044238,GO:0044249,GO:0044271,GO:0044281,GO:0044424,GO:0044464,GO:0046112,GO:0046483,GO:0055086,GO:0055114,GO:0071704,GO:0072527,GO:…	len=322	ExpAA=0.03	First60=0.01	PredHel=0	Topology=o	OTHER	0.033552	0.029146	0.005559	0.931743	NA
WP_002386047.1	A0A4Q1FZW7	Cytoplasmic	NA	Dihydrofolate reductase OS=Enterococcus faecalis OX=1351 GN=CYQ48_07395 PE=4 SV=1	E. faecalis	NA	NA	NA	3.66812e+06	4.02745e+06	2.20966e+06	UPI00032E0E0C	180	196	100	92	180	98.889	365	-	len=196	ExpAA=14.29	First60=9.09	PredHel=0	Topology=i	OTHER	0.03431	0.003078	0.003083	0.959529	NA
WP_002386097.1	S4C712	Membrane	NA	Cell envelope-like function transcriptional attenuator common domain protein OS=Enterococcus faecalis 02-MB-BW-10 OX=1260363 GN=D927_01605 PE=3 SV=1	E. faecalis	NA	NA	NA	5.11773e+07	6.4358e+07	2.94605e+07	UPI0003301209	402	402	100	100	402	99.502	822	-	len=402	ExpAA=21.70	First60=21.70	PredHel=1	Topology=i7-29o	SP(Sec/SPI)	0.459098	0.001147	0.420139	0.119616	CS pos: 26-27. AYG-IK. Pr: 0.1374
WP_002386098.1	A0A507IKU7	Membrane	NA	LemA family protein OS=Enterococcus faecalis OX=1351 GN=FKY84_05805 PE=3 SV=1	E. faecalis	NA	NA	NA	4.53197e+07	4.51129e+07	2.36617e+07	UPI0001E1A110	189	189	100	100	189	99.471	378	-	len=189	ExpAA=20.07	First60=20.07	PredHel=1	Topology=i7-26o	SP(Sec/SPI)	0.688954	0.001323	0.020694	0.289029	CS pos: 38-39. VEA-EW. Pr: 0.2846
WP_002386101.1	A0A1X3C4H8	Cytoplasmic	NA	UDP-glucose 6-dehydrogenase OS=Enterococcus faecalis OX=1351 GN=ELS84_1501 PE=3 SV=1	E. faecalis	metabolic process	NA	catalytic activity;nucleotide binding	2.02955e+06	1.8506e+06	3.12325e+06	UPI0001B1DA9F	373	395	100	94	373	99.732	769	-	len=395	ExpAA=1.20	First60=1.19	PredHel=0	Topology=o	OTHER	0.386522	0.002932	0.082472	0.528073	NA
WP_002386331.1	A0A1X3AFF8	Cytoplasmic	NA	General stress protein OS=Enterococcus faecalis OX=1351 GN=ELS84_2583 PE=4 SV=1	E. faecalis	metabolic process	ribosome	RNA binding;structural molecule activity	3.37705e+06	3.95725e+06	3.22685e+06	UPI0001B1D9AA	123	128	100	96	123	99.187	250	-	len=128	ExpAA=0.89	First60=0.89	PredHel=0	Topology=i	OTHER	0.335756	0.006588	0.015166	0.64249	NA
WP_002386357.1	E6IEI6	Cytoplasmic	NA	Alcohol dehydrogenase, iron-dependent OS=Enterococcus faecalis TX0645 OX=749510 GN=HMPREF9513_02724 PE=4 SV=1	E. faecalis	metabolic process	NA	catalytic activity;metal ion binding	7.64261e+06	1.13638e+07	3.02242e+06	UPI00019F6C49	400	400	100	100	400	100	830	-	len=400	ExpAA=0.40	First60=0.00	PredHel=0	Topology=o	OTHER	0.003564	0.000889	0.000244	0.995303	NA
WP_002386659.1	J6LHP7	Membrane	NA	Uncharacterized protein OS=Enterococcus faecalis ERV116 OX=1134786 GN=HMPREF1329_02811 PE=4 SV=1	E. faecalis	NA	membrane	NA	1.08999e+06	1.91195e+06	914913	UPI00019C6C2F	219	219	100	100	219	98.63	439	-	len=219	ExpAA=21.52	First60=21.52	PredHel=1	Topology=i16-38o	OTHER	0.31872	0.024925	0.006673	0.649681	NA
WP_002387080.1	A0A059MYQ3	Cytoplasmic	NA	Transcriptional regulator, Fur family OS=Enterococcus faecalis 918 OX=1338519 GN=HMPREF2097_02718 PE=3 SV=1	E. faecalis	regulation of biological process	NA	DNA binding	1.19124e+06	1.04911e+06	1.07985e+06	UPI00019C70F3	150	146	97	100	146	100	301	-	len=146	ExpAA=0.00	First60=0.00	PredHel=0	Topology=o	OTHER	0.002724	0.000486	0.000429	0.996361	NA
WP_002387247.1	A0A0M2AA47	Membrane	NA	Uncharacterized protein OS=Enterococcus faecalis EnGen0302 OX=1158660 GN=UMC_02060 PE=4 SV=1	E. faecalis	NA	NA	NA	1.38751e+07	1.62449e+07	9.07532e+06	UPI000005C477	117	117	100	100	117	100	235	-	len=117	ExpAA=20.11	First60=20.11	PredHel=1	Topology=o4-26i	SP(Sec/SPI)	0.577585	0.000463	0.185599	0.236353	CS pos: 20-21. SWG-VY. Pr: 0.3154
WP_002387594.1	U6S102	Cytoplasmic	NA	Dihydropteroate synthase OS=Enterococcus faecalis VC1B-1 OX=1244143 GN=D350_01161 PE=3 SV=1	E. faecalis	metabolic process	NA	catalytic activity;metal ion binding	91723.9	197957	479819	UPI0001F0DAE3	263	263	100	100	263	99.24	540	GO:0003674,GO:0003824,GO:0004156,GO:0005575,GO:0005622,GO:0005623,GO:0005737,GO:0005829,GO:0006082,GO:0006575,GO:0006725,GO:0006732,GO:0006760,GO:0006807,GO:0008150,GO:0008152,GO:0009058,GO:0009108,GO:0009396,GO:0009987,GO:0016053,GO:0016740,GO:0016765,GO:0018130,GO:0019438,GO:0019752,GO:0034641,GO:0042398,GO:0042558,GO:0042559,GO:0043436,GO:0043603,GO:0043604,GO:0044237,GO:0044249,GO:0044271,GO:…	len=263	ExpAA=0.00	First60=0.00	PredHel=0	Topology=o	OTHER	0.005916	0.000286	0.000417	0.993381	NA
WP_002387984.1	U6S354	Cytoplasmic	OG0000015	Isoleucine--tRNA ligase OS=Enterococcus faecalis VC1B-1 OX=1244143 GN=ileS PE=3 SV=1	E. faecalis	metabolic process;regulation of biological process	cytoplasm	catalytic activity;metal ion binding;nucleotide binding;RNA binding	2.07933e+08	1.91316e+08	1.94286e+08	UPI00019F3BA7	933	926	99	100	926	100	1925	-	len=926	ExpAA=0.01	First60=0.00	PredHel=0	Topology=o	OTHER	0.01584	0.001343	0.001843	0.980975	NA
WP_002388239.1	C7D271	Cytoplasmic	NA	Regulatory protein OS=Enterococcus faecalis T2 OX=565637 GN=EFBG_00604 PE=4 SV=1	E. faecalis	regulation of biological process	NA	DNA binding	1.4514e+06	1.63411e+06	1.20509e+06	UPI0001B1DB0B	118	127	100	93	118	100	243	GO:0003674,GO:0005488,GO:0005515,GO:0006082,GO:0006355,GO:0006520,GO:0006541,GO:0006542,GO:0006807,GO:0008150,GO:0008152,GO:0008652,GO:0009058,GO:0009064,GO:0009084,GO:0009889,GO:0009987,GO:0010468,GO:0010556,GO:0016053,GO:0019219,GO:0019222,GO:0019752,GO:0031323,GO:0031326,GO:0042802,GO:0043436,GO:0044237,GO:0044238,GO:0044249,GO:0044281,GO:0044283,GO:0046394,GO:0050789,GO:0050794,GO:0051171,GO:…	len=127	ExpAA=0.00	First60=0.00	PredHel=0	Topology=o	OTHER	0.011897	0.002373	0.002598	0.983132	NA
WP_002388306.1	A0A6G7PRD1	Cytoplasmic	NA	Site-specific DNA-methyltransferase (adenine-specific) OS=Enterococcus faecalis OX=1351 GN=G7X26_13995 PE=3 SV=1	E. faecalis	NA	NA	NA	1.15053e+06	529343	695589	UPI00053BE367	531	530	99	100	530	99.057	1080	-	len=530	ExpAA=15.00	First60=0.00	PredHel=0	Topology=o	OTHER	0.001318	0.000129	0.000289	0.998265	NA
WP_002388748.1	A0A6B1XXM7	Membrane	NA	ABC transporter permease subunit OS=Enterococcus faecalis OX=1351 GN=GUK42_11825 PE=3 SV=1	E. faecalis	NA	NA	NA	1.48646e+07	2.75983e+07	1.92489e+07	UPI00136877D9	527	527	100	100	527	99.431	1066	-	len=527	ExpAA=109.35	First60=20.85	PredHel=4	Topology=i5-27o304-326i366-388o479-501i	SP(Sec/SPI)	0.997628	0.000445	0.001617	0.000309	CS pos: 27-28. ASA-EE. Pr: 0.9757
WP_002388791.1	E6I8D2	Cytoplasmic	NA	S-adenosylmethionine:tRNA ribosyltransferase-isomerase OS=Enterococcus faecalis TX0645 OX=749510 GN=queA PE=3 SV=1	E. faecalis	metabolic process	cytoplasm	catalytic activity	2.68792e+07	2.41267e+07	2.59683e+07	UPI0001A5C033	343	343	100	100	343	100	699	GO:0002097,GO:0002099,GO:0003674,GO:0003824,GO:0006139,GO:0006396,GO:0006399,GO:0006400,GO:0006725,GO:0006807,GO:0008033,GO:0008150,GO:0008152,GO:0008616,GO:0009058,GO:0009116,GO:0009119,GO:0009163,GO:0009451,GO:0009987,GO:0010467,GO:0016070,GO:0016740,GO:0016853,GO:0018130,GO:0019438,GO:0034404,GO:0034470,GO:0034641,GO:0034654,GO:0034660,GO:0042455,GO:0043170,GO:0043412,GO:0044237,GO:0044238,GO:…	len=343	ExpAA=0.15	First60=0.00	PredHel=0	Topology=o	OTHER	0.004529	0.000559	0.000744	0.994168	NA
WP_002388798.1	E6F013	Membrane	NA	LPXTG-motif cell wall anchor domain protein OS=Enterococcus faecalis TX0630 OX=749508 GN=HMPREF9511_02421 PE=4 SV=1	E. faecalis	metabolic process;regulation of biological process	membrane;nucleus	catalytic activity;DNA binding	3.85467e+07	5.29325e+07	3.13641e+07	UPI0001F0BB36	738	749	99	100	749	97.997	1480	-	len=749	ExpAA=23.85	First60=3.81	PredHel=1	Topology=o725-744i	SP(Sec/SPI)	0.966557	0.002459	0.009663	0.021321	CS pos: 27-28. MLA-QE. Pr: 0.7441
WP_002388799.1	A0A1X3AFU2	Cytoplasmic	NA	Putative pyruvate, phosphate dikinase regulatory protein OS=Enterococcus faecalis OX=1351 GN=ELS84_2698 PE=3 SV=1	E. faecalis	metabolic process	NA	catalytic activity;nucleotide binding	802062	840540	706508	UPI0001A5BCEA	270	270	100	100	270	100	544	-	len=270	ExpAA=0.01	First60=0.00	PredHel=0	Topology=o	OTHER	0.018426	0.000398	0.002213	0.978963	NA
WP_002388840.1	E2YL06	Cytoplasmic	NA	Hydrolase, alpha/beta domain protein OS=Enterococcus faecalis DAPTO 512 OX=749489 GN=HMPREF9492_01139 PE=4 SV=1	E. faecalis	NA	NA	catalytic activity	283832	305851	195981	UPI0001B2BA8A	244	244	100	100	244	99.18	501	-	len=244	ExpAA=1.60	First60=0.01	PredHel=0	Topology=o	OTHER	0.008177	0.000176	0.000805	0.990842	NA
WP_002388850.1	J6CYD5	Cytoplasmic	NA	Geranyltranstransferase OS=Enterococcus faecalis ERV63 OX=1134793 GN=HMPREF1336_03172 PE=3 SV=1	E. faecalis	metabolic process	NA	catalytic activity	6.71952e+07	4.43255e+07	4.0527e+07	UPI000175BF77	293	293	100	100	293	99.659	585	GO:0003674,GO:0003824,GO:0004659,GO:0005575,GO:0005622,GO:0005623,GO:0006629,GO:0006720,GO:0008150,GO:0008152,GO:0008299,GO:0008610,GO:0009058,GO:0009987,GO:0016740,GO:0016765,GO:0044237,GO:0044238,GO:0044249,GO:0044255,GO:0044464,GO:0071704,GO:1901576	len=293	ExpAA=0.57	First60=0.00	PredHel=0	Topology=o	OTHER	0.003366	0.001197	0.00051	0.994926	NA
WP_002388856.1	O07106	Membrane	NA	Penicillin-binding protein OS=Enterococcus faecalis OX=1351 GN=pbpC PE=3 SV=1	E. faecalis	NA	NA	NA	1.69405e+07	20569664	1.34972e+07	UPI00000B93BE	742	742	100	100	742	99.191	1509	GO:0005575,GO:0005623,GO:0005886,GO:0016020,GO:0044464,GO:0071944	len=742	ExpAA=22.20	First60=22.20	PredHel=1	Topology=i25-47o	OTHER	0.092685	0.001219	0.005693	0.900403	NA
WP_002388862.1	A0A1X3BEV3	Cytoplasmic	NA	VOC family protein OS=Enterococcus faecalis OX=1351 GN=ELS84_0919 PE=4 SV=1	E. faecalis	NA	NA	NA	2863842	3.56278e+06	2100965	UPI0001A5C04E	143	143	100	100	143	100	297	-	len=143	ExpAA=0.01	First60=0.00	PredHel=0	Topology=o	OTHER	0.002041	0.000227	0.000453	0.997278	NA
WP_002388863.1	C7VBI9	Cytoplasmic	NA	Galactose operon repressor galR OS=Enterococcus faecalis CH188 OX=565644 GN=EFNG_00018 PE=4 SV=1	E. faecalis	metabolic process;regulation of biological process	NA	DNA binding	435063	515930	461890	UPI00019F6B38	334	334	100	100	334	99.701	681	-	len=334	ExpAA=0.72	First60=0.00	PredHel=0	Topology=o	OTHER	0.016421	0.001391	0.003369	0.978819	NA
WP_002388864.1	A0A6I4XY84	Membrane	NA	ABC transporter permease subunit OS=Enterococcus faecalis OX=1351 GN=GTI81_01490 PE=3 SV=1	E. faecalis	NA	NA	NA	1.05397e+06	1685146	1.61152e+06	UPI0013241D76	313	313	100	100	313	99.361	621	-	len=313	ExpAA=136.42	First60=22.25	PredHel=6	Topology=i12-34o101-123i136-158o163-185i229-251o279-301i	OTHER	0.133303	0.002216	0.015251	0.84923	NA
WP_002388870.1	A0A431H7W0	Membrane	NA	DUF4097 domain-containing protein OS=Enterococcus faecalis OX=1351 GN=DRJ71_07700 PE=4 SV=1	E. faecalis	NA	NA	NA	447640	530743	323181	UPI0001B2EA9B	341	341	100	100	341	98.534	677	-	len=341	ExpAA=21.84	First60=21.81	PredHel=1	Topology=i5-27o	SP(Sec/SPI)	0.626602	0.002342	0.202152	0.168904	CS pos: 23-24. SGA-VY. Pr: 0.2696
WP_002388878.1	A0A1X3ANN8	Cytoplasmic	NA	Type-1 mutarotase OS=Enterococcus faecalis OX=1351 GN=ELS84_0928 PE=4 SV=1	E. faecalis	metabolic process	NA	catalytic activity	1.38099e+07	1.54781e+07	1.09436e+07	UPI000A2196CF	295	335	100	88	295	99.661	615	-	len=335	ExpAA=0.09	First60=0.02	PredHel=0	Topology=o	OTHER	0.00108	0.000129	0.000256	0.998535	NA
WP_002388880.1	E6I801	Cytoplasmic	NA	UDP-N-acetylglucosamine--N-acetylmuramyl-(pentapeptide) pyrophosphoryl-undecaprenol N-acetylglucosamine transferase OS=Enterococcus faecalis TX0645 OX=749510 GN=murG PE=3 SV=1	E. faecalis	cell division;cell organization and biogenesis;metabolic process;regulation of biological process	membrane	catalytic activity	1.09843e+07	1.3023e+07	7.59006e+06	UPI0001F0CBB9	368	363	99	100	363	100	740	-	len=363	ExpAA=0.86	First60=0.01	PredHel=0	Topology=o	OTHER	0.016442	0.000627	0.002575	0.980356	NA
WP_002388893.1	R3JG20	Cytoplasmic	NA	S-adenosylmethionine synthase OS=Enterococcus faecalis EnGen0359 OX=1169307 GN=metK PE=3 SV=1	E. faecalis	metabolic process	cytoplasm	catalytic activity;metal ion binding;nucleotide binding	4.55343e+08	3.22233e+08	2.55359e+08	UPI000005BF3C	394	394	100	100	394	99.746	794	GO:0003674,GO:0003824,GO:0004478,GO:0005575,GO:0005622,GO:0005623,GO:0005737,GO:0005829,GO:0016740,GO:0016765,GO:0044424,GO:0044444,GO:0044464	len=394	ExpAA=0.45	First60=0.35	PredHel=0	Topology=o	OTHER	0.003224	0.000297	0.00066	0.995819	NA
WP_002388894.1	D4EVY6	Cytoplasmic	NA	Acetyltransferase, GNAT family OS=Enterococcus faecalis R712 OX=699186 GN=EYB36_05140 PE=4 SV=1	E. faecalis	NA	NA	catalytic activity	164034	126757	179664	UPI0001B2B9B2	173	173	100	100	173	97.11	346	-	len=173	ExpAA=1.00	First60=0.04	PredHel=0	Topology=o	OTHER	0.004024	0.001067	0.000388	0.994521	NA
WP_002388905.1	E6GPM4	Cytoplasmic	NA	Alanine racemase OS=Enterococcus faecalis TX0027 OX=749498 GN=alr PE=3 SV=1	E. faecalis	metabolic process	NA	catalytic activity	1.86243e+07	1.93391e+07	1.32123e+07	UPI000005BF7A	371	371	100	100	371	99.73	765	-	len=371	ExpAA=0.06	First60=0.00	PredHel=0	Topology=o	OTHER	0.043101	0.00233	0.000848	0.95372	NA
WP_002388906.1	C7CYF2	Cytoplasmic	NA	DNA repair protein RecN OS=Enterococcus faecalis T2 OX=565637 GN=EFBG_02156 PE=3 SV=1	E. faecalis	metabolic process;response to stimulus	NA	nucleotide binding	2.71851e+06	4.38802e+06	3.70593e+06	UPI0001B1DF17	560	557	99	100	557	99.461	1116	GO:0005575,GO:0005622,GO:0005623,GO:0006139,GO:0006259,GO:0006281,GO:0006302,GO:0006725,GO:0006807,GO:0006950,GO:0006974,GO:0008150,GO:0008152,GO:0009295,GO:0009987,GO:0033554,GO:0034641,GO:0043170,GO:0043226,GO:0043228,GO:0043229,GO:0043232,GO:0043590,GO:0044237,GO:0044238,GO:0044260,GO:0044424,GO:0044464,GO:0046483,GO:0050896,GO:0051716,GO:0071704,GO:0090304,GO:1901360	len=557	ExpAA=0.03	First60=0.03	PredHel=0	Topology=o	OTHER	0.042519	0.005788	0.009617	0.942075	NA
WP_002388912.1	C7CYL7	Membrane	NA	Signal transduction histidine-protein kinase ArlS OS=Enterococcus faecalis T2 OX=565637 GN=EFBG_02221 PE=4 SV=1	E. faecalis	metabolic process;regulation of biological process;response to stimulus	membrane	catalytic activity;nucleotide binding;receptor activity;signal transducer activity	1.48749e+06	2.04761e+06	1.09976e+06	UPI0001B1DF8E	494	502	100	98	494	99.595	1004	GO:0003674,GO:0003824,GO:0006508,GO:0006807,GO:0008150,GO:0008152,GO:0008233,GO:0008236,GO:0016787,GO:0017171,GO:0019538,GO:0043170,GO:0044238,GO:0070011,GO:0071704,GO:0140096,GO:1901564	len=502	ExpAA=44.71	First60=22.13	PredHel=2	Topology=o15-37i191-213o	OTHER	0.038158	0.000649	0.00565	0.955542	NA
WP_002388924.1	R3IB91	Extracytoplasmic	NA	Pheromone-binding protein OS=Enterococcus faecalis ATCC 6055 OX=1169311 GN=WOU_00658 PE=4 SV=1	E. faecalis	transport	NA	NA	3.18226e+07	3.07779e+07	2.38333e+07	UPI00032F084B	543	543	100	100	543	99.079	1102	-	len=543	ExpAA=10.68	First60=10.68	PredHel=0	Topology=o	LIPO(Sec/SPII)	0.001401	8.8e-05	0.998309	0.000202	CS pos: 19-20. LAA-CG. Pr: 0.9988
WP_002388928.1	A0A0M2AV31	Extracytoplasmic	NA	Peptidoglycan hydrolase OS=Enterococcus faecalis EnGen0354 OX=1169299 GN=WO5_00768 PE=3 SV=1	E. faecalis	NA	NA	catalytic activity	5.56791e+07	7.20064e+07	3.62039e+07	UPI00019F3865	737	737	100	100	737	99.729	1463	GO:0005575,GO:0005576	len=737	ExpAA=5.81	First60=5.80	PredHel=0	Topology=o	SP(Sec/SPI)	0.842427	0.128736	0.002783	0.026054	CS pos: 53-54. AEA-TE. Pr: 0.6693
WP_002388931.1	E6I844	Cytoplasmic	NA	Glycosyl hydrolase family 65 central catalytic domain protein OS=Enterococcus faecalis TX0645 OX=749510 GN=HMPREF9513_00454 PE=3 SV=1	E. faecalis	metabolic process	NA	catalytic activity	1.47608e+08	2.02308e+08	9.10397e+07	UPI0001F0CD56	783	764	98	100	764	100	1595	-	len=764	ExpAA=0.06	First60=0.00	PredHel=0	Topology=o	OTHER	0.020845	0.000603	0.001086	0.977465	NA
WP_002388933.1	C7CY68	Cytoplasmic	NA	Aldehyde-alcohol dehydrogenase OS=Enterococcus faecalis T2 OX=565637 GN=EFBG_02072 PE=3 SV=1	E. faecalis	metabolic process	NA	catalytic activity;metal ion binding	2.65863e+06	2.87214e+06	2.47685e+06	UPI000005BFA9	848	865	100	98	848	100	1761	-	len=865	ExpAA=0.50	First60=0.00	PredHel=0	Topology=o	OTHER	0.003238	0.000488	0.000287	0.995987	NA
WP_002388935.1	A0A1X3ANQ1	Cytoplasmic	NA	GNAT family acetyltransferase OS=Enterococcus faecalis OX=1351 GN=ELS84_0938 PE=4 SV=1	E. faecalis	NA	NA	catalytic activity	927448	1.97113e+06	364557	UPI000A1964C1	187	187	100	100	187	99.465	377	-	len=187	ExpAA=0.03	First60=0.02	PredHel=0	Topology=o	OTHER	0.006384	0.000134	0.000509	0.992973	NA
WP_002388940.1	E0H9R7	Membrane	NA	Endonuclease/exonuclease/phosphatase family protein OS=Enterococcus faecalis TX0411 OX=749506 GN=HMPREF9509_00316 PE=4 SV=1	E. faecalis	metabolic process	membrane	catalytic activity	4.37278e+06	4.8424e+06	2.84015e+06	UPI00019F3BB2	351	351	100	100	351	99.43	715	-	len=351	ExpAA=21.40	First60=21.40	PredHel=1	Topology=i7-29o	OTHER	0.189261	0.001697	0.039528	0.769513	NA
WP_002388942.1	A0A6N0W061	Membrane	NA	DNA-entry nuclease OS=Enterococcus faecalis OX=1351 GN=GKQ54_05425 PE=4 SV=1	E. faecalis	NA	NA	NA	9.91103e+06	1.09622e+07	6.67926e+06	UPI001580374F	219	219	100	100	219	98.174	441	-	len=219	ExpAA=19.46	First60=19.46	PredHel=1	Topology=i13-30o	SP(Sec/SPI)	0.424775	0.01239	0.280018	0.282817	CS pos: 35-36. PDA-LQ. Pr: 0.1108
WP_002388947.1	D4EKS6	Cytoplasmic	NA	DNA polymerase III subunit alpha OS=Enterococcus faecalis S613 OX=699185 GN=HMPREF9376_01245 PE=3 SV=1	E. faecalis	metabolic process	cytoplasm	catalytic activity	303744	332816	108372	UPI0001B2BAC3	1109	1109	100	100	1109	99.549	2281	-	len=1109	ExpAA=0.06	First60=0.01	PredHel=0	Topology=o	OTHER	0.040863	0.007693	0.005863	0.94558	NA
WP_002388966.1	D4EVZ3	Membrane	NA	PTS glucose/maltose transporter subunit IIBCA OS=Enterococcus faecalis R712 OX=699186 GN=EYB36_05170 PE=4 SV=1	E. faecalis	metabolic process;transport	membrane	catalytic activity;transporter activity	2.81063e+07	3.19304e+07	3.36333e+07	UPI0001B2B9B6	722	722	100	100	722	99.723	1450	-	len=722	ExpAA=195.10	First60=28.47	PredHel=9	Topology=i13-34o56-78i83-105o137-159i180-202o309-327i340-362o372-394i415-437o	OTHER	0.168754	0.002845	0.048712	0.779689	NA
WP_002388969.1	A0A6M1FI34	Membrane	NA	Uncharacterized protein OS=Enterococcus faecalis OX=1351 GN=G5T22_05800 PE=4 SV=1	E. faecalis	NA	NA	NA	1.31151e+06	1412177	916426	UPI0001B6FB8B	527	527	100	100	527	99.431	1083	-	len=527	ExpAA=45.36	First60=22.73	PredHel=2	Topology=i7-29o489-511i	SP(Sec/SPI)	0.969592	0.004752	0.021292	0.004363	CS pos: 28-29. ALA-AP. Pr: 0.9565
WP_002388974.1	E2YXU8	Membrane	NA	Probable potassium transport system protein kup OS=Enterococcus faecalis EnGen0311 OX=749509 GN=kup PE=3 SV=1	E. faecalis	transport	membrane	transporter activity	991489	1.50721e+06	955644	UPI00019F391F	668	668	100	100	668	99.85	1355	-	len=668	ExpAA=246.48	First60=28.42	PredHel=11	Topology=i13-35o55-77i102-124o147-164i171-193o221-243i298-320o349-371i378-400o405-427i434-451o	OTHER	0.032687	0.03294	0.031235	0.903138	NA
WP_002388977.1	R3GTF5	Cytoplasmic	NA	Glycine betaine transport ATP-binding protein OpuAA OS=Enterococcus faecalis EnGen0359 OX=1169307 GN=WOK_02528 PE=3 SV=1	E. faecalis	transport	membrane	catalytic activity;nucleotide binding	2518394	5.31491e+06	4.49811e+06	UPI0001A5BD60	396	396	100	100	396	100	798	-	len=396	ExpAA=0.00	First60=0.00	PredHel=0	Topology=o	OTHER	0.008961	0.00029	0.000449	0.990301	NA
WP_002388980.1	J5GAY2	Cytoplasmic	NA	Uncharacterized protein OS=Enterococcus faecalis ERV63 OX=1134793 GN=HMPREF1336_00925 PE=4 SV=1	E. faecalis	NA	NA	NA	308818	341905	315971	UPI000005C255	294	294	100	100	294	99.66	599	-	len=294	ExpAA=0.27	First60=0.26	PredHel=0	Topology=o	OTHER	0.002312	0.000302	0.000225	0.997161	NA
WP_002388982.1	A0A1G1SF04	Membrane	NA	Magnesium-transporting ATPase, P-type 1 OS=Enterococcus faecalis OX=1351 GN=BHU49_02860 PE=3 SV=1	E. faecalis	transport	membrane	catalytic activity;nucleotide binding;transporter activity	429695	692749	464130	UPI0008A12956	864	870	100	99	864	99.884	1761	-	len=870	ExpAA=175.42	First60=0.00	PredHel=8	Topology=i64-86o96-113i263-282o681-703i740-762o772-791i804-826o841-863i	OTHER	0.011789	0.004296	0.003184	0.98073	NA
WP_002388998.1	E0HC54	Extracytoplasmic	NA	Uncharacterized protein OS=Enterococcus faecalis TX0411 OX=749506 GN=HMPREF9509_01188 PE=4 SV=1	E. faecalis	NA	NA	NA	8130785	9332635	6.72993e+06	UPI0001A5C1FE	190	190	100	100	190	100	385	-	len=190	ExpAA=0.05	First60=0.05	PredHel=0	Topology=o	LIPO(Sec/SPII)	0.00093	9.4e-05	0.998741	0.000235	CS pos: 18-19. LGA-CD. Pr: 0.9994
WP_002389004.1	A0A2S7M5G3	Cytoplasmic	NA	Uncharacterized protein OS=Enterococcus faecalis OX=1351 GN=CUN08_00240 PE=4 SV=1	E. faecalis	NA	NA	NA	4357841	4.61693e+06	9.10678e+06	UPI0001A5C209	78	78	100	100	78	100	157	NA	len=78	ExpAA=0.00	First60=0.00	PredHel=0	Topology=i	OTHER	0.00166	6.6e-05	0.00026	0.998013	NA
WP_002389025.1	A0A1X3AQS9	Cytoplasmic	NA	30S ribosomal protein S1 OS=Enterococcus faecalis OX=1351 GN=rpsA PE=4 SV=1	E. faecalis	metabolic process	ribosome	RNA binding;structural molecule activity	2.15569e+07	6.78418e+07	1.1853e+07	UPI0001A5C2C3	403	403	100	100	403	100	790	-	len=403	ExpAA=0.01	First60=0.00	PredHel=0	Topology=o	OTHER	0.003522	0.000902	0.0006	0.994976	NA
WP_002389026.1	A0A1X3BII4	Cytoplasmic	NA	Alpha-glycosidase OS=Enterococcus faecalis OX=1351 GN=ELS84_0436 PE=4 SV=1	E. faecalis	metabolic process	NA	catalytic activity	5.11462e+07	7.46977e+07	2.01507e+07	UPI0001A5C05B	588	588	100	100	588	100	1232	-	len=588	ExpAA=2.15	First60=0.00	PredHel=0	Topology=o	OTHER	0.004358	0.000403	0.000517	0.994722	NA
WP_002389028.1	A0A1X3AXM8	Membrane	NA	1,4-beta-N-acetylmuramidase OS=Enterococcus faecalis OX=1351 GN=ELS84_2005 PE=3 SV=1	E. faecalis	metabolic process	NA	catalytic activity	1.00902e+06	987863	1.18207e+06	UPI0001A5C28D	419	419	100	100	419	100	856	-	len=419	ExpAA=16.56	First60=16.53	PredHel=1	Topology=i5-23o	SP(Sec/SPI)	0.996619	0.000426	0.001842	0.001113	CS pos: 22-23. VFA-AK. Pr: 0.8828
WP_002389031.1	A0A1X3B149	Cytoplasmic	NA	UPF0302 protein ELS84_0571 OS=Enterococcus faecalis OX=1351 GN=ELS84_0571 PE=3 SV=1	E. faecalis	NA	NA	NA	406142	436715	188023	UPI0001A5C2C6	179	179	100	100	179	100	367	-	len=179	ExpAA=0.07	First60=0.07	PredHel=0	Topology=o	OTHER	0.004768	0.000306	0.000961	0.993966	NA
WP_002389035.1	A0A6B1XY01	Membrane	NA	Diadenylate cyclase OS=Enterococcus faecalis OX=1351 GN=dacA PE=3 SV=1	E. faecalis	NA	NA	NA	1.08159e+06	1.8337e+06	1.00753e+06	UPI00033100A0	294	294	100	100	294	99.66	589	GO:0003674,GO:0003824,GO:0004016,GO:0005575,GO:0005623,GO:0005886,GO:0005887,GO:0009975,GO:0016020,GO:0016021,GO:0016829,GO:0016849,GO:0031224,GO:0031226,GO:0044425,GO:0044459,GO:0044464,GO:0071944	len=294	ExpAA=52.06	First60=24.83	PredHel=3	Topology=o27-49i56-75o80-97i	OTHER	0.002192	5.9e-05	0.000576	0.997173	NA
WP_002389036.1	A0A6I1LUW8	Cytoplasmic	NA	Alanine--tRNA ligase OS=Enterococcus faecalis OX=1351 GN=alaS PE=3 SV=1	E. faecalis	NA	NA	NA	3.2455e+08	2.59313e+08	3.05267e+08	UPI0001A5C0E9	880	880	100	100	880	100	1805	GO:0003674,GO:0003824,GO:0004812,GO:0004813,GO:0005488,GO:0005575,GO:0005622,GO:0005623,GO:0005737,GO:0005829,GO:0006082,GO:0006139,GO:0006396,GO:0006399,GO:0006400,GO:0006412,GO:0006418,GO:0006419,GO:0006518,GO:0006520,GO:0006725,GO:0006807,GO:0008033,GO:0008150,GO:0008152,GO:0009058,GO:0009059,GO:0009451,GO:0009987,GO:0010467,GO:0016070,GO:0016597,GO:0016874,GO:0016875,GO:0019538,GO:0019752,GO:…	len=880	ExpAA=0.07	First60=0.00	PredHel=0	Topology=o	OTHER	0.008821	0.000757	0.000888	0.989535	NA
WP_002389038.1	A0A1X3AF40	Membrane	NA	Uncharacterized protein OS=Enterococcus faecalis OX=1351 GN=ELS84_2534 PE=4 SV=1	E. faecalis	NA	NA	NA	456937	622792	545584	UPI000A232EC6	177	184	100	96	177	100	359	NA	len=184	ExpAA=17.65	First60=17.63	PredHel=1	Topology=o4-21i	LIPO(Sec/SPII)	0.000454	5.2e-05	0.999349	0.000145	CS pos: 20-21. FVG-CS. Pr: 0.9997
WP_002389048.1	E6IFH3	Cytoplasmic	NA	Shikimate kinase OS=Enterococcus faecalis TX0645 OX=749510 GN=aroK PE=3 SV=1	E. faecalis	metabolic process	cytoplasm	catalytic activity;metal ion binding;nucleotide binding	1.51857e+06	2.98305e+06	1.2141e+06	UPI0001A5C1E8	168	168	100	100	168	100	340	GO:0000287,GO:0003674,GO:0003824,GO:0004765,GO:0005488,GO:0006082,GO:0006520,GO:0006725,GO:0006793,GO:0006796,GO:0006807,GO:0008150,GO:0008152,GO:0008652,GO:0009058,GO:0009072,GO:0009073,GO:0009987,GO:0016053,GO:0016301,GO:0016310,GO:0016740,GO:0016772,GO:0016773,GO:0019438,GO:0019632,GO:0019752,GO:0032787,GO:0043167,GO:0043169,GO:0043436,GO:0044237,GO:0044238,GO:0044249,GO:0044281,GO:0044283,GO:…	len=168	ExpAA=0.06	First60=0.06	PredHel=0	Topology=o	OTHER	0.017045	0.00083	0.003381	0.978743	NA
WP_002389050.1	R3KA62	Cytoplasmic	NA	Uncharacterized protein OS=Enterococcus faecalis ATCC 6055 OX=1169311 GN=WOU_02527 PE=4 SV=1	E. faecalis	NA	NA	NA	13836750	8.42608e+06	1.42811e+07	UPI00032E4EA9	213	213	100	100	213	96.244	366	-	len=213	ExpAA=0.00	First60=0.00	PredHel=0	Topology=o	OTHER	0.164394	0.001971	0.025379	0.808255	NA
WP_002389053.1	U6RZX5	Cytoplasmic	NA	Alpha amylase, catalytic domain protein OS=Enterococcus faecalis VC1B-1 OX=1244143 GN=D350_01553 PE=4 SV=1	E. faecalis	metabolic process	NA	catalytic activity	2.39863e+06	2.24122e+06	1.42265e+06	UPI0001F0AB38	557	557	100	100	557	99.641	1147	-	len=557	ExpAA=0.30	First60=0.08	PredHel=0	Topology=o	OTHER	0.013588	0.000588	0.000999	0.984824	NA
WP_002389057.1	A0A1X3AID8	Cytoplasmic	NA	Uncharacterized protein OS=Enterococcus faecalis OX=1351 GN=ELS84_1976 PE=4 SV=1	E. faecalis	NA	NA	NA	1.81312e+06	1.28596e+06	1.02837e+06	UPI000A2655C0	127	149	100	85	127	100	250	NA	len=149	ExpAA=2.40	First60=0.00	PredHel=0	Topology=o	OTHER	0.002974	0.000218	0.000451	0.996356	NA
WP_002389065.1	A0A1X3AIB8	Cytoplasmic	NA	Uncharacterized protein OS=Enterococcus faecalis OX=1351 GN=ELS84_1987 PE=4 SV=1	E. faecalis	NA	NA	NA	2.57868e+06	1782998	3970102	UPI0001A5C27A	92	92	100	100	92	100	184	-	len=92	ExpAA=0.02	First60=0.01	PredHel=0	Topology=i	OTHER	0.022422	0.000392	0.017487	0.959698	NA
WP_002389070.1	E6IFI2	Cytoplasmic	NA	CCA-adding enzyme OS=Enterococcus faecalis TX0645 OX=749510 GN=cca PE=3 SV=1	E. faecalis	metabolic process	NA	catalytic activity;metal ion binding;nucleotide binding;RNA binding	1.82259e+06	2.13255e+06	837937	UPI0001A5C262	406	406	100	100	406	100	830	-	len=406	ExpAA=0.00	First60=0.00	PredHel=0	Topology=o	OTHER	0.00533	0.00075	0.000487	0.993433	NA
WP_002389074.1	C9E2P5	Cytoplasmic	NA	Phage autolysin transcriptional regulator ArpU family OS=Enterococcus phage phiEf11 OX=663241 GN=PHIEF11_0060 PE=4 SV=1	E. faecalis	NA	NA	NA	380523	194847	426252	UPI0001A5C218	138	138	100	100	138	100	282	-	len=138	ExpAA=0.42	First60=0.00	PredHel=0	Topology=o	OTHER	0.001998	0.000399	0.00081	0.996793	NA
WP_002389080.1	E6ICT0	Cytoplasmic	NA	MazG domain-containing protein OS=Enterococcus faecalis TX0645 OX=749510 GN=HMPREF9513_02101 PE=4 SV=1	E. faecalis	NA	NA	NA	5.72359e+06	7.69525e+06	1.20026e+07	UPI0001A5BEF4	99	99	100	100	99	100	195	-	len=99	ExpAA=0.02	First60=0.01	PredHel=0	Topology=o	OTHER	0.002301	0.000118	0.000379	0.997202	NA
WP_002389090.1	D4EVK3	Cytoplasmic	NA	Phage minor structural protein, N-terminal domain protein OS=Enterococcus faecalis R712 OX=699186 GN=EYB36_11330 PE=4 SV=1	E. faecalis	NA	NA	NA	748375	525536	1.14082e+06	UPI0001CB2BF1	672	671	100	100	672	88.244	1177	GO:0005575,GO:0008150,GO:0016032,GO:0019012,GO:0019058,GO:0019062,GO:0022610,GO:0044403,GO:0044406,GO:0044419,GO:0044423,GO:0044650,GO:0051704,GO:0098015,GO:0098024	len=671	ExpAA=0.01	First60=0.00	PredHel=0	Topology=o	OTHER	0.003017	0.000169	0.000521	0.996294	NA
WP_002389095.1	A0A1B4XQ43	Cytoplasmic	NA	Methionine aminopeptidase OS=Enterococcus faecalis OX=1351 GN=map PE=3 SV=1	E. faecalis	metabolic process	NA	catalytic activity;metal ion binding	8.89051e+07	7.87525e+07	5.64991e+07	UPI0001A5C26C	254	254	100	100	254	100	523	-	len=254	ExpAA=0.00	First60=0.00	PredHel=0	Topology=o	OTHER	0.065454	0.001831	0.000743	0.931971	NA
WP_002389099.1	E0HGF1	Cytoplasmic	NA	Uncharacterized protein OS=Enterococcus faecalis TX0411 OX=749506 GN=HMPREF9509_02703 PE=4 SV=1	E. faecalis	NA	NA	protein binding	447665	110897	1.25607e+06	UPI0001E19A8D	594	587	99	100	587	100	1187	-	len=587	ExpAA=0.03	First60=0.00	PredHel=0	Topology=o	OTHER	0.005323	0.000462	0.000867	0.993348	NA
WP_002389108.1	A0A4V0DF19	Extracytoplasmic	NA	Secreted protein, putative OS=Enterococcus faecalis OX=1351 GN=NCTC8729_01980 PE=4 SV=1	E. faecalis	NA	NA	NA	86711.1	38447.5	27779.8	UPI0001B6DFBF	193	193	100	100	193	98.964	377	-	len=193	ExpAA=0.04	First60=0.04	PredHel=0	Topology=o	LIPO(Sec/SPII)	0.000738	5.4e-05	0.99899	0.000218	CS pos: 16-17. LTA-CT. Pr: 0.9996
WP_002389113.1	A0A6I4XWC0	Cytoplasmic	NA	Uncharacterized protein OS=Enterococcus faecalis OX=1351 GN=GTI81_13745 PE=4 SV=1	E. faecalis	NA	NA	NA	1.7888e+07	1.61115e+07	1.52643e+07	UPI00044AABDB	306	306	100	100	306	99.673	612	-	len=306	ExpAA=0.11	First60=0.00	PredHel=0	Topology=o	OTHER	0.003785	0.000211	0.000991	0.995013	NA
WP_002389115.1	R3JND0	Cytoplasmic	NA	V-type ATPase, subunit C OS=Enterococcus faecalis EnGen0359 OX=1169307 GN=WOK_01615 PE=3 SV=1	E. faecalis	NA	NA	NA	881804	818214	774050	UPI00019C74E0	333	333	100	100	333	98.498	672	-	len=333	ExpAA=0.07	First60=0.00	PredHel=0	Topology=o	OTHER	0.003814	0.0003	0.000314	0.995572	NA
WP_002389116.1	A0A0M2AS30	Cytoplasmic	NA	ASCH domain-containing protein OS=Enterococcus faecalis EnGen0354 OX=1169299 GN=WO5_02170 PE=4 SV=1	E. faecalis	NA	NA	NA	925543	629649	3.12508e+06	UPI0001A5C213	201	201	100	100	201	100	413	-	len=201	ExpAA=0.00	First60=0.00	PredHel=0	Topology=o	OTHER	0.010871	0.001032	0.001599	0.986498	NA
WP_002389123.1	A0A2S7M5N1	Cytoplasmic	NA	Oxidoreductase OS=Enterococcus faecalis OX=1351 GN=CUN08_00260 PE=4 SV=1	E. faecalis	NA	NA	NA	2.20439e+06	2.11619e+06	3.87954e+06	UPI0001E19A31	239	239	100	100	239	99.163	488	-	len=239	ExpAA=0.00	First60=0.00	PredHel=0	Topology=o	OTHER	0.005653	0.000485	0.000633	0.993229	NA
WP_002389124.1	R3KCQ7	Cytoplasmic	NA	Uncharacterized protein OS=Enterococcus faecalis ATCC 6055 OX=1169311 GN=WOU_02397 PE=4 SV=1	E. faecalis	NA	NA	NA	8.38829e+06	6.05252e+06	1.01671e+07	UPI0001A5C20A	225	225	100	100	225	100	465	-	len=225	ExpAA=0.01	First60=0.00	PredHel=0	Topology=o	OTHER	0.004604	0.000537	0.001017	0.993842	NA
[truncated: 308 more rows]

## Sheet: E_faecium
Table S2 Functional annotation and cellular organization of EVs-related proteins quantified via Proteome Discover in E. faecium
[truncated: 962 more rows]

[truncated: 9 more sheets: S_aureus, G_vaginalis, Shared orthologue, Stacked barplot G_vaginalis, Stacked barplot S_aureus, Stacked barplot E_faecium, Stacked barplot E_faecalis, TopGO MF results, TopGO MF results Figure 10]
